# Supplementary material for: Prioritizing non-coding regions based on human genomic constraint and sequence context with deep learning
Source: Nat Commun. 2021 Mar 8;12:1504. doi: 10.1038/s41467-021-21790-4 (PMC7940646; doi:10.1038/s41467-021-21790-4)
Supplement: Supplementary file 4 — Supplementary Data 1 [file 41467_2021_21790_MOESM4_ESM.xlsx]

## Sheet: JARVIS_Clusters_vs_TomTom
JARVIS_Cluster_ID	TomTom_Target_ID	Optimal_offset	p-value	E-value	q-value	Overlap	JARVIS_Cluster_consensus	TomTom_Target_consensus	Orientation
1	MA0483.1	-1	0.00171754	3.10532	1	10	AAACTCTCTGC	AAATCACAGCA	+
2	SOX8_DBD_2	3	0.00530178	9.58562	1	10	TGAAACTCCTG	GACTGCAATTCAT	-
3	KLF13_full	3	0.00273722	4.94889	0.811891	11	ACACACCCCTG	ATGCCACGCCCCTTTTTG	+
3	MA0657.1	3	0.00273722	4.94889	0.811891	11	ACACACCCCTG	ATGCCACGCCCCTTTTTG	+
3	KLF16_DBD	1	0.00279779	5.0584	0.811891	10	ACACACCCCTG	GCCACGCCCCC	+
3	MA0741.1	1	0.00279779	5.0584	0.811891	10	ACACACCCCTG	GCCACGCCCCC	+
3	ZIC1_full	1	0.0029116	5.26417	0.811891	11	ACACACCCCTG	GACCCCCCGCTGTG	+
3	MA0696.1	1	0.0029116	5.26417	0.811891	11	ACACACCCCTG	GACCCCCCGCTGTG	+
3	ZIC3_full	1	0.00319357	5.77397	0.811891	11	ACACACCCCTG	GACCCCCCGCTGCGC	+
3	MA0697.1	1	0.00319357	5.77397	0.811891	11	ACACACCCCTG	GACCCCCCGCTGCGC	+
3	TBX1_DBD_4	2	0.00343706	6.2142	0.811891	11	ACACACCCCTG	TCTCACACCTCTGAGGTGTGAAA	-
3	Zic3_DBD	1	0.00352077	6.36555	0.811891	11	ACACACCCCTG	GACCCCCCGCTGTGC	+
3	MGA_DBD_1	0	0.00381586	6.89907	0.811891	8	ACACACCCCTG	TCACACCT	-
3	MA0801.1	0	0.00381586	6.89907	0.811891	8	ACACACCCCTG	TCACACCT	-
3	TBX5_DBD_1	0	0.00399617	7.22508	0.811891	8	ACACACCCCTG	TCACACCT	-
3	MA0807.1	0	0.00399617	7.22508	0.811891	8	ACACACCCCTG	TCACACCT	-
3	UP00232_1	5	0.00409813	7.40942	0.811891	11	ACACACCCCTG	TAAATAGATACCCCATA	+
3	TBX15_DBD_2	0	0.00484123	8.75295	0.811891	8	ACACACCCCTG	TCACACCT	-
3	MA0803.1	0	0.00484123	8.75295	0.811891	8	ACACACCCCTG	TCACACCT	-
3	TBX1_DBD_3	0	0.00510046	9.22162	0.811891	8	ACACACCCCTG	TCACACCT	-
3	MA0805.1	0	0.00510046	9.22162	0.811891	8	ACACACCCCTG	TCACACCT	-
3	ZIC4_DBD	1	0.00537335	9.71502	0.811891	11	ACACACCCCTG	GACCCCCCGCTGTGC	+
3	MA0751.1	1	0.00537335	9.71502	0.811891	11	ACACACCCCTG	GACCCCCCGCTGTGC	+
3	TBX4_DBD_1	0	0.00538866	9.7427	0.811891	8	ACACACCCCTG	TCACACCT	-
3	MA0806.1	0	0.00538866	9.7427	0.811891	8	ACACACCCCTG	TCACACCT	-
4	UP00021_1	0	0.000913568	1.65173	1	11	TCTCTCTCCCC	TCCCCCCCCCCCCCC	+
4	MA0513.1	1	0.00126058	2.27912	1	11	TCTCTCTCCCC	CTGTCTGTCACCT	+
4	MA0528.1	0	0.00226851	4.10147	1	11	TCTCTCTCCCC	TCCTCCTCCCCCTCCTCCTCC	-
4	UP00022_1	0	0.00234098	4.23249	1	11	TCTCTCTCCCC	CCCCCCCCCCCACTTG	+
4	MA0079.3	-1	0.00313926	5.67577	1	10	TCTCTCTCCCC	GCCCCGCCCCC	+
4	MA0471.1	-1	0.00410929	7.42959	1	10	TCTCTCTCCCC	CCTTCCCGCCC	-
4	MA0470.1	-1	0.00448983	8.11762	1	10	TCTCTCTCCCC	CCTTCCCGCCC	-
5	MA0513.1	1	0.00455848	8.24173	1	11	TGTCTCTCCTC	CTGTCTGTCACCT	+
5	MA0489.1	1	0.0054013	9.76554	1	11	TGTCTCTCCTC	ATGAGTCATCTCCT	-
6	MA0523.1	0	0.000901711	1.63029	1	11	TGCCTTTCCTC	TTCCTTTGATCTTT	-
6	MA0528.1	6	0.00252123	4.55838	1	11	TGCCTTTCCTC	TCCTCCTCCCCCTCCTCCTCC	-
6	MA0081.1	-5	0.00262088	4.73855	1	6	TGCCTTTCCTC	TTCCTCT	-
6	LEF1_DBD	1	0.00364911	6.59758	1	11	TGCCTTTCCTC	AACCCTTTGATCTTT	-
6	MA0768.1	1	0.00364911	6.59758	1	11	TGCCTTTCCTC	AACCCTTTGATCTTT	-
6	UP00083_1	2	0.00391613	7.08036	1	11	TGCCTTTCCTC	ATTTCCTTTGATCTATA	+
6	MA0149.1	6	0.00404302	7.30979	1	11	TGCCTTTCCTC	CCTTCCTTCCTTCCTTCC	-
6	UP00067_1	2	0.00470624	8.50889	1	11	TGCCTTTCCTC	AATCCCTTTGATCTATC	+
6	UP00054_1	2	0.00470624	8.50889	1	11	TGCCTTTCCTC	TTTTCCTTTGATCTATA	-
6	Sox3_DBD_3	6	0.00516184	9.3326	1	11	TGCCTTTCCTC	CATGAATACCATTCATC	-
6	UP00058_1	2	0.00540606	9.77415	1	11	TGCCTTTCCTC	TTTTCCTTTGATCTATA	-
7	UP00095_1	1	0.00033991	0.614558	0.802384	11	ACACAGTCCTC	CGAACAGTGCTCACTAT	+
7	TEAD1_full_1	-1	0.00110949	2.00596	0.802384	10	ACACAGTCCTC	CACATTCCAT	+
7	TEAD4_DBD	-1	0.00110949	2.00596	0.802384	10	ACACAGTCCTC	CACATTCCAT	+
7	MA0090.2	-1	0.00110949	2.00596	0.802384	10	ACACAGTCCTC	CACATTCCAT	+
7	MA0809.1	-1	0.00110949	2.00596	0.802384	10	ACACAGTCCTC	CACATTCCAT	+
8	UP00021_1	0	9.67831e-06	0.0174984	0.0349295	11	TCCCTCCCCGC	TCCCCCCCCCCCCCC	+
8	UP00022_1	0	3.67916e-05	0.0665192	0.0663912	11	TCCCTCCCCGC	CCCCCCCCCCCACTTG	+
8	UP00007_1	0	0.00024355	0.440338	0.226168	11	TCCCTCCCCGC	TCCGCCCCCGCATT	+
8	MA0528.1	6	0.000349005	0.631001	0.226168	11	TCCCTCCCCGC	TCCTCCTCCCCCTCCTCCTCC	-
8	ZNF740_full	-1	0.000370899	0.670586	0.226168	10	TCCCTCCCCGC	CCCCCCCCAC	+
8	ZNF740_DBD	-1	0.000438669	0.793114	0.226168	10	TCCCTCCCCGC	CCCCCCCCAC	+
8	MA0753.1	-1	0.000438669	0.793114	0.226168	10	TCCCTCCCCGC	CCCCCCCCAC	+
8	MA0470.1	-1	0.000627309	1.13417	0.282998	10	TCCCTCCCCGC	CCTTCCCGCCC	-
8	MA0471.1	-1	0.000787631	1.42404	0.305484	10	TCCCTCCCCGC	CCTTCCCGCCC	-
8	MA1116.1	-1	0.000846439	1.53036	0.305484	10	TCCCTCCCCGC	CTTTCCCAGG	-
8	MA0516.1	4	0.00115356	2.08564	0.349589	11	TCCCTCCCCGC	GCCCCGCCCCCTCCC	+
8	Zfp740_DBD	-1	0.00125529	2.26956	0.349589	10	TCCCTCCCCGC	CCCCCCCCAC	+
8	UP00099_2	-1	0.00125924	2.27671	0.349589	10	TCCCTCCCCGC	CTATCCCCGCCCTATT	+
8	UP00102_1	-1	0.00198058	3.58089	0.508627	10	TCCCTCCCCGC	CCCCCCCGGGGGTG	-
8	UP00007_2	4	0.00211397	3.82206	0.508627	11	TCCCTCCCCGC	CCAGTCCCACTCCGCA	-
8	UP00006_1	-2	0.00257253	4.65114	0.553348	9	TCCCTCCCCGC	CCCCCCCGGGGGGGT	+
8	UP00057_1	-2	0.00275981	4.98973	0.553348	9	TCCCTCCCCGC	CCCCCCCGGGGGGGT	+
8	UP00022_2	2	0.00322926	5.8385	0.596315	11	TCCCTCCCCGC	AAATTCCCCCCGGAAGT	+
8	MA1122.1	-1	0.00355776	6.43242	0.596315	10	TCCCTCCCCGC	CCTTCCCGCCC	-
8	UP00033_2	-2	0.00371377	6.7145	0.596315	9	TCCCTCCCCGC	TCACCCCGCCCCTAATT	+
8	MA0079.3	1	0.0038074	6.88378	0.596315	10	TCCCTCCCCGC	GCCCCGCCCCC	+
8	EGR1_DBD	0	0.00396547	7.16957	0.596315	11	TCCCTCCCCGC	TACGCCCACGCATT	+
8	UP00013_2	3	0.00426455	7.71031	0.615639	11	TCCCTCCCCGC	CCGTCTTCCCCCTCAC	+
9	MA1124.1	1	0.000253357	0.45807	0.91614	11	AATCATTCCTT	CATTCATTCATTC	+
9	UP00055_1	-1	0.000780201	1.4106	1	10	AATCATTCCTT	ATCATTCATTCATAGT	-
9	HNF1A_full	4	0.00299514	5.41521	1	11	AATCATTCCTT	AGTTAATCATTAACT	-
9	MA0046.2	4	0.00299514	5.41521	1	11	AATCATTCCTT	AGTTAATCATTAACT	-
9	MA0489.1	3	0.00380014	6.87066	1	11	AATCATTCCTT	ATGAGTCATCTCCT	-
10	MA0513.1	1	0.00180034	3.25501	1	11	TCTCTCTCAGC	CTGTCTGTCACCT	+
10	MA1114.1	5	0.00310733	5.61805	1	11	TCTCTCTCAGC	CCGCCTGTCACTCACCC	-
11	MA0508.2	0	0.00123803	2.23836	1	10	TCTCTTTCCTC	TCACTTTCAC	+
11	MA0051.1	9	0.00446747	8.07718	1	9	TCTCTTTCCTC	GTTTTGCTTTCACTTTCC	-
12	MA0489.1	3	4.04339e-05	0.0731046	0.146209	11	ACTCACTTCCT	ATGAGTCATCTCCT	-
12	MA0508.2	-2	0.00237641	4.29655	1	9	ACTCACTTCCT	TCACTTTCAC	+
12	MA0462.1	2	0.0037349	6.75271	1	9	ACTCACTTCCT	TGAGTCATTTC	-
12	PRDM1_full	4	0.00552152	9.98291	1	11	ACTCACTTCCT	TCACTTTCACTTTCT	-
13	MA0505.1	4	0.00282697	5.11116	1	11	TCAAACTCAGT	AAGTTCAAGGTCAGC	+
13	SOX10_full_3	1	0.00324118	5.86006	1	11	TCAAACTCAGT	ATCAATTGCAGTGAT	+
13	HNF4A_DBD_2	4	0.00326077	5.89546	1	11	TCAAACTCAGT	GGGGTCAAAGTCCATT	+
13	RORA_DBD_1	6	0.00331003	5.98453	1	11	TCAAACTCAGT	CAAAGGTCAAATTGAGGTCA	+
13	SOX9_full_5	2	0.00422814	7.64447	1	11	TCAAACTCAGT	AATCAATTTCAGTGATT	+
14	UP00007_2	4	0.000548635	0.991932	1	11	TCACACTCAGA	CCAGTCCCACTCCGCA	-
14	MA1114.1	5	0.00127292	2.30143	1	11	TCACACTCAGA	CCGCCTGTCACTCACCC	-
14	TBX1_DBD_5	1	0.00205867	3.72208	1	11	TCACACTCAGA	TTCACACCTAGAGGTGTGAA	-
14	UP00014_2	2	0.00221415	4.00319	1	11	TCACACTCAGA	GACCACATTCATACAAT	+
15	EBF1_full	0	0.00286803	5.18539	1	11	AGTAACTTGGG	ATTCCCTTGGGAAT	-
15	MA0154.3	0	0.00286803	5.18539	1	11	AGTAACTTGGG	ATTCCCTTGGGAAT	-
15	UP00056_2	2	0.00397128	7.18007	1	11	AGTAACTTGGG	TCGGTAACTAGGGTA	-
16	Sox3_DBD_3	6	0.00233292	4.21792	1	11	TACCTCTCATC	CATGAATACCATTCATC	-
16	MA0504.1	1	0.00453612	8.2013	1	11	TACCTCTCATC	TGACCTCTGACCCCT	-
17	MA0528.1	0	3.04015e-05	0.0549659	0.109932	11	TCTCCCTCTTC	TCCTCCTCCCCCTCCTCCTCC	-
17	UP00021_1	0	0.000443427	0.801715	0.682698	11	TCTCCCTCTTC	TCCCCCCCCCCCCCC	+
17	UP00022_1	0	0.000566398	1.02405	0.682698	11	TCTCCCTCTTC	CCCCCCCCCCCACTTG	+
17	MA0471.1	1	0.00132548	2.39647	1	10	TCTCCCTCTTC	CCTTCCCGCCC	-
17	MA0079.3	-1	0.0021408	3.87057	1	10	TCTCCCTCTTC	GCCCCGCCCCC	+
17	UP00002_1	6	0.00325346	5.88226	1	11	TCTCCCTCTTC	GGTCCCGCCCCCTTCTC	+
17	MA0057.1	1	0.00384559	6.95283	1	9	TCTCCCTCTTC	TTCCCCCTAC	-
17	UP00033_2	1	0.0051019	9.22424	1	11	TCTCCCTCTTC	TCACCCCGCCCCTAATT	+
17	ZNF740_full	-1	0.00534153	9.65748	1	10	TCTCCCTCTTC	CCCCCCCCAC	+
18	MA0476.1	0	0.000351009	0.634625	0.612725	11	TCTGACTCCTG	TGTGACTCATT	+
18	MA1119.1	1	0.00117399	2.12257	0.612725	11	TCTGACTCCTG	AACTGAAACCTGATAC	+
18	PKNOX2_DBD	-2	0.00119141	2.15408	0.612725	9	TCTGACTCCTG	TGACACCTGTCA	-
18	MA0783.1	-2	0.00119141	2.15408	0.612725	9	TCTGACTCCTG	TGACACCTGTCA	-
18	MEIS3_DBD_2	-2	0.00131602	2.37936	0.612725	9	TCTGACTCCTG	TGACACCTGTCA	-
18	MA0513.1	3	0.00133868	2.42034	0.612725	10	TCTGACTCCTG	CTGTCTGTCACCT	+
18	Meis2_DBD_2	-2	0.00138344	2.50126	0.612725	9	TCTGACTCCTG	TGACACCTGTCA	-
18	Pknox2_DBD	-2	0.00138344	2.50126	0.612725	9	TCTGACTCCTG	TGACACCTGTCA	-
18	Meis3_DBD_2	-2	0.00177745	3.21362	0.612725	9	TCTGACTCCTG	TGACACCTGTCA	-
18	MA0491.1	0	0.00183568	3.31892	0.612725	11	TCTGACTCCTG	GGTGACTCATC	+
18	PKNOX1_DBD	-2	0.00216727	3.91843	0.612725	9	TCTGACTCCTG	TGACACCTGTCA	-
18	MA0782.1	-2	0.00216727	3.91843	0.612725	9	TCTGACTCCTG	TGACACCTGTCA	-
18	Jdp2_DBD_1	-1	0.00251975	4.55571	0.612725	9	TCTGACTCCTG	ATGACTCAT	+
18	JDP2_full_1	-1	0.00267304	4.83286	0.612725	9	TCTGACTCCTG	ATGACTCAT	+
18	MA0655.1	-1	0.00267304	4.83286	0.612725	9	TCTGACTCCTG	ATGACTCAT	+
18	MA0504.1	5	0.00271413	4.90715	0.612725	10	TCTGACTCCTG	TGACCTCTGACCCCT	-
18	TGIF2LX_full	-2	0.00346503	6.26478	0.677727	9	TCTGACTCCTG	TGACAGCTGTCA	-
18	UP00036_1	-1	0.00366199	6.62088	0.677727	10	TCTGACTCCTG	CGGACACCTGTTCTTC	-
18	JDP2_DBD_1	-1	0.00435971	7.88235	0.677727	9	TCTGACTCCTG	ATGACTCAT	+
18	TGIF2_DBD	-2	0.00488262	8.82778	0.677727	9	TCTGACTCCTG	TGACAGCTGTCA	-
18	MA0797.1	-2	0.00488262	8.82778	0.677727	9	TCTGACTCCTG	TGACAGCTGTCA	-
18	MA0477.1	0	0.00495493	8.95852	0.677727	11	TCTGACTCCTG	GGTGACTCATG	+
18	TBX4_DBD_1	-2	0.00517449	9.35548	0.677727	8	TCTGACTCCTG	TCACACCT	-
18	MA0806.1	-2	0.00517449	9.35548	0.677727	8	TCTGACTCCTG	TCACACCT	-
19	MA0503.1	0	1.52575e-06	0.00275856	0.00551711	11	AGGCACTCAGG	AGCCACTCAAG	+
19	MA0060.3	0	0.00100131	1.81037	1	11	AGGCACTCAGG	AACCAATCAGA	+
19	MA0477.1	0	0.00199427	3.60564	1	11	AGGCACTCAGG	GGTGACTCATG	+
19	UP00042_2	2	0.00270075	4.88296	1	11	AGGCACTCAGG	AGCGGCACACACGCAA	+
19	BARHL2_full_2	-1	0.00290464	5.25159	1	10	AGGCACTCAGG	AGCAATTAGC	-
19	Barhl1_DBD_2	-1	0.00290464	5.25159	1	10	AGGCACTCAGG	AGCAATTAGC	-
19	MA0877.1	-1	0.00290464	5.25159	1	10	AGGCACTCAGG	AGCAATTAGC	-
19	ISL2_DBD	-2	0.00295725	5.3467	1	8	AGGCACTCAGG	GCACTTAA	+
19	MA0914.1	-2	0.00295725	5.3467	1	8	AGGCACTCAGG	GCACTTAA	+
19	UP00017_1	3	0.00353788	6.3965	1	11	AGGCACTCAGG	CTTAACCACTTAAGGAT	+
19	MA0502.1	5	0.00391258	7.07395	1	10	AGGCACTCAGG	AAATGGACCAATCAG	+
19	PAX2_DBD	0	0.00435892	7.88092	1	11	AGGCACTCAGG	GAGCAGTCAAGCGTGACG	-
19	BARHL2_DBD_2	-1	0.00439004	7.93719	1	10	AGGCACTCAGG	AGCAATTAAC	-
19	UP00190_1	4	0.00479686	8.67273	1	11	AGGCACTCAGG	CATTAAGTACTTAAAG	-
19	PAX5_DBD	0	0.00497031	8.98631	1	11	AGGCACTCAGG	GAGCACTCATGCGTGACG	-
20	UP00123_1	4	0.0011046	1.99711	0.789122	11	ACTAATTCCTA	CGCCACTAATTAGTAC	-
20	UP00267_1	4	0.00158328	2.86258	0.789122	11	ACTAATTCCTA	GACAATTAATCCCTACA	-
20	UP00151_1	4	0.00214692	3.88163	0.789122	11	ACTAATTCCTA	TATAACTAATTACTTA	-
20	UP00229_1	4	0.00301892	5.4582	0.789122	11	ACTAATTCCTA	ATAAATTAATCCCCTCC	-
20	UP00125_1	4	0.00370078	6.69101	0.789122	11	ACTAATTCCTA	GATGATTAATCCCTTCA	-
20	GSC_full	0	0.00545335	9.85966	0.789122	10	ACTAATTCCTA	GCTAATCCCC	+
20	MA0648.1	0	0.00545335	9.85966	0.789122	10	ACTAATTCCTA	GCTAATCCCC	+
20	UP00234_1	4	0.00550899	9.96026	0.789122	11	ACTAATTCCTA	TGCAACTAATTAATTC	+
21	FOXG1_DBD_2	1	0.000175482	0.317271	0.414013	11	AGTCTGTCCGC	CATTGTGTCCGT	-
21	FOXK1_DBD	0	0.0003069	0.554875	0.414013	10	AGTCTGTCCGC	ATTGTGTCCG	-
21	Foxj3_DBD_1	0	0.000386985	0.699669	0.414013	11	AGTCTGTCCGC	ATTGTGTCCGT	-
21	Foxk1_DBD_1	1	0.000522734	0.945103	0.414013	10	AGTCTGTCCGC	GATTGTGTCCG	-
21	Foxg1_DBD_2	1	0.000572473	1.03503	0.414013	11	AGTCTGTCCGC	GATTGTGTCCGG	-
21	GLI2_DBD_2	1	0.00135026	2.44127	0.697505	11	AGTCTGTCCGC	CAGTGTGGTCGC	-
21	MA0734.1	1	0.00135026	2.44127	0.697505	11	AGTCTGTCCGC	CAGTGTGGTCGC	-
21	MA0513.1	1	0.00163536	2.95673	0.739181	11	AGTCTGTCCGC	CTGTCTGTCACCT	+
21	MA0597.1	-3	0.00424154	7.6687	1	8	AGTCTGTCCGC	CTGCCCGCA	+
22	MA1101.1	0	0.000578344	1.04565	0.746171	11	GGACACTCAGC	GATGACTCAGCAAT	+
22	MA0591.1	2	0.000810162	1.46477	0.746171	11	GGACACTCAGC	AGGATGACTCAGCAC	+
22	MA0477.1	0	0.00133151	2.40737	0.746171	11	GGACACTCAGC	GGTGACTCATG	+
22	MA1114.1	5	0.0018037	3.26108	0.746171	11	GGACACTCAGC	CCGCCTGTCACTCACCC	-
22	MAFK_full_2	2	0.00184328	3.33266	0.746171	11	GGACACTCAGC	TCGCTGACTCAGCAT	-
22	MAFF_DBD	2	0.00193324	3.4953	0.746171	11	GGACACTCAGC	TTGCTGACTCAGCAA	+
22	MA0060.3	0	0.00224938	4.06687	0.746171	11	GGACACTCAGC	AACCAATCAGA	+
22	MA0496.2	4	0.00248448	4.49194	0.746171	11	GGACACTCAGC	ATTTGCTGACTCAGCAATT	-
22	MA0495.2	5	0.00262111	4.73896	0.746171	11	GGACACTCAGC	AATTTGCTGACTCAGCAAATT	-
22	HINFP1_full_3	2	0.00326927	5.91083	0.746171	11	GGACACTCAGC	GCGGACGTTCAACGTCCGC	+
22	MA0491.1	0	0.00373593	6.75456	0.746171	11	GGACACTCAGC	GGTGACTCATC	+
22	MA0490.1	1	0.00373593	6.75456	0.746171	10	GGACACTCAGC	GGATGACTCAT	+
22	Mafb_DBD_2	3	0.00382402	6.91383	0.746171	11	GGACACTCAGC	TGTGCTGAGTCAGCATT	+
22	MA0478.1	1	0.00389076	7.0345	0.746171	10	GGACACTCAGC	GGATGACTCAT	+
22	MAFK_DBD_2	5	0.00412466	7.45738	0.746171	11	GGACACTCAGC	AAAATGCTGACTCAGCATTTT	+
22	MA1130.1	0	0.00412518	7.45832	0.746171	11	GGACACTCAGC	GATGACTCATCC	-
22	MA1141.1	1	0.00441812	7.98796	0.746171	11	GGACACTCAGC	CGATGACTCATCC	-
22	MAFG_full	5	0.00475261	8.59271	0.746171	11	GGACACTCAGC	AATATGCTGACTCAGCAATTT	-
22	MA0659.1	5	0.00475261	8.59271	0.746171	11	GGACACTCAGC	AATATGCTGACTCAGCAATTT	-
23	MA0079.3	-1	0.00239138	4.32362	1	10	AGCCTCTCTCC	GCCCCGCCCCC	+
23	MA0513.1	1	0.00372235	6.73001	1	11	AGCCTCTCTCC	CTGTCTGTCACCT	+
23	MA0599.1	-1	0.00530732	9.59564	1	10	AGCCTCTCTCC	GCCCCGCCCC	+
24	MA0528.1	3	5.01124e-05	0.0906033	0.181207	11	TCCTTCTCCTC	TCCTCCTCCCCCTCCTCCTCC	-
24	GSC2_DBD	-1	0.00125528	2.26954	1	10	TCCTTCTCCTC	CCTAATCCGC	+
24	MA0891.1	-1	0.00125528	2.26954	1	10	TCCTTCTCCTC	CCTAATCCGC	+
24	MA0036.3	0	0.00165571	2.99352	1	11	TCCTTCTCCTC	TTCTTATCTTT	+
24	UP00021_1	0	0.00218614	3.95254	1	11	TCCTTCTCCTC	TCCCCCCCCCCCCCC	+
24	GSC_full	-1	0.00425358	7.69048	1	10	TCCTTCTCCTC	GCTAATCCCC	+
24	MA0648.1	-1	0.00425358	7.69048	1	10	TCCTTCTCCTC	GCTAATCCCC	+
24	MA0470.1	-1	0.0044281	8.006	1	10	TCCTTCTCCTC	CCTTCCCGCCC	-
25	MA0073.1	5	9.36252e-06	0.0169274	0.0337239	11	ACCCACCCCCC	CCCCAAACCACCCCCCCCCC	+
25	UP00021_1	2	6.7922e-05	0.122803	0.0666093	11	ACCCACCCCCC	TCCCCCCCCCCCCCC	+
25	SP3_DBD	-1	7.39691e-05	0.133736	0.0666093	10	ACCCACCCCCC	GCCACGCCCCC	+
25	MA0746.1	-1	7.39691e-05	0.133736	0.0666093	10	ACCCACCCCCC	GCCACGCCCCC	+
25	ZNF740_DBD	-1	0.000196076	0.354506	0.0837069	10	ACCCACCCCCC	CCCCCCCCAC	+
25	MA0753.1	-1	0.000196076	0.354506	0.0837069	10	ACCCACCCCCC	CCCCCCCCAC	+
25	UP00022_1	1	0.000210423	0.380444	0.0837069	11	ACCCACCCCCC	CCCCCCCCCCCACTTG	+
25	MA1107.1	0	0.000232548	0.420447	0.0837069	11	ACCCACCCCCC	GGCCACACCCACC	+
25	SP4_full	2	0.000260171	0.470389	0.0837069	11	ACCCACCCCCC	TAAGCCACGCCCCCTTT	+
25	MA0685.1	2	0.000260171	0.470389	0.0837069	11	ACCCACCCCCC	TAAGCCACGCCCCCTTT	+
25	SP8_DBD	-1	0.000278867	0.504192	0.0837069	10	ACCCACCCCCC	GCCACGCCCACT	+
25	MA0747.1	-1	0.000278867	0.504192	0.0837069	10	ACCCACCCCCC	GCCACGCCCACT	+
25	ZNF740_full	-1	0.000329144	0.595092	0.0911984	10	ACCCACCCCCC	CCCCCCCCAC	+
25	SP1_DBD	1	0.000445094	0.804729	0.112205	10	ACCCACCCCCC	ACCCCGCCCCC	+
25	Zfp740_DBD	-1	0.000493219	0.89174	0.112205	10	ACCCACCCCCC	CCCCCCCCAC	+
25	MA0079.3	1	0.000519432	0.939133	0.112205	10	ACCCACCCCCC	GCCCCGCCCCC	+
25	KLF16_DBD	-1	0.000560713	1.01377	0.112205	10	ACCCACCCCCC	GCCACGCCCCC	+
25	MA0741.1	-1	0.000560713	1.01377	0.112205	10	ACCCACCCCCC	GCCACGCCCCC	+
25	UP00024_1	1	0.000793978	1.43551	0.150522	11	ACCCACCCCCC	TATCGACCCCCCACAG	+
25	KLF14_DBD	0	0.00117045	2.11617	0.197013	11	ACCCACCCCCC	GGCCACGCCCCCTT	+
25	MA0740.1	0	0.00117045	2.11617	0.197013	11	ACCCACCCCCC	GGCCACGCCCCCTT	+
25	KLF13_full	1	0.00125799	2.27444	0.197013	11	ACCCACCCCCC	ATGCCACGCCCCTTTTTG	+
25	MA0657.1	1	0.00125799	2.27444	0.197013	11	ACCCACCCCCC	ATGCCACGCCCCTTTTTG	+
25	MA0599.1	1	0.00139241	2.51747	0.208978	9	ACCCACCCCCC	GCCCCGCCCC	+
25	UP00002_1	2	0.00148255	2.68045	0.213606	11	ACCCACCCCCC	GGTCCCGCCCCCTTCTC	+
25	MA0493.1	0	0.00160981	2.91054	0.223022	11	ACCCACCCCCC	GGCCACACCCA	+
25	MA0103.3	-1	0.0032494	5.87491	0.433495	10	ACCCACCCCCC	CCCACCTGCGC	+
25	MA0516.1	1	0.0035331	6.38785	0.454509	11	ACCCACCCCCC	GCCCCGCCCCCTCCC	+
25	MA0039.3	0	0.00369425	6.67921	0.457124	11	ACCCACCCCCC	CCACACCCTGC	+
25	UP00007_2	4	0.00380724	6.88349	0.457124	11	ACCCACCCCCC	CCAGTCCCACTCCGCA	-
25	UP00096_2	4	0.00403316	7.29195	0.468628	11	ACCCACCCCCC	AAATACCCACCCAATAC	-
25	UP00007_1	-1	0.00471011	8.51588	0.530183	10	ACCCACCCCCC	TCCGCCCCCGCATT	+
25	EGR3_DBD	-2	0.00519906	9.3999	0.550796	9	ACCCACCCCCC	CTACGCCCACGCACT	+
25	MA0732.1	-2	0.00519906	9.3999	0.550796	9	ACCCACCCCCC	CTACGCCCACGCACT	+
26	MA0491.1	0	0.00362697	6.55757	1	11	TGTGTCTCCTG	GGTGACTCATC	+
26	MA0477.1	0	0.00469432	8.48734	1	11	TGTGTCTCCTG	GGTGACTCATG	+
26	Foxg1_DBD_2	1	0.00493104	8.91532	1	11	TGTGTCTCCTG	GATTGTGTCCGG	-
27	UP00065_2	0	0.000196371	0.355039	0.710078	11	AGCCACTGCGC	ACGCACTGCGCGGC	-
27	MA0506.1	-1	0.000962264	1.73977	1	10	AGCCACTGCGC	GCGCCTGCGCA	+
27	NHLH1_full	0	0.00147596	2.66853	1	10	AGCCACTGCGC	CGCAGCTGCG	-
27	MA0048.2	0	0.00147596	2.66853	1	10	AGCCACTGCGC	CGCAGCTGCG	-
27	MA0062.2	-1	0.00226221	4.09008	1	10	AGCCACTGCGC	GCCACTTCCGG	-
27	MA0503.1	0	0.00257868	4.66224	1	11	AGCCACTGCGC	AGCCACTCAAG	+
27	NHLH1_DBD	0	0.0033606	6.07596	1	10	AGCCACTGCGC	CGCAGCTGCG	-
27	MA1100.1	2	0.00358183	6.47594	1	11	AGCCACTGCGC	GCAGCAGCTGGCG	+
27	SP4_full	2	0.00532421	9.62616	1	11	AGCCACTGCGC	TAAGCCACGCCCCCTTT	+
27	MA0685.1	2	0.00532421	9.62616	1	11	AGCCACTGCGC	TAAGCCACGCCCCCTTT	+
27	MA0500.1	0	0.00535534	9.68246	1	11	AGCCACTGCGC	GACAGCTGCAG	+
28	MA0119.1	0	0.000291534	0.527094	0.304911	11	TGCCACCACGC	TGGCACCATGCCAA	+
28	GLI2_DBD_2	-1	0.000464085	0.839066	0.304911	10	TGCCACCACGC	GCGACCACACTG	+
28	MA0734.1	-1	0.000464085	0.839066	0.304911	10	TGCCACCACGC	GCGACCACACTG	+
28	Creb3l2_DBD_2	0	0.000565711	1.02281	0.304911	11	TGCCACCACGC	TGCCACGTGGCA	+
28	CREB3L1_full_1	0	0.00076423	1.38173	0.304911	11	TGCCACCACGC	TGCCACGTGGCA	+
28	CREB3L1_DBD_3	0	0.000845824	1.52925	0.304911	11	TGCCACCACGC	TGCCACGTGGCA	+
28	CREB3L1_DBD_2	0	0.00088995	1.60903	0.304911	11	TGCCACCACGC	TGCCACGTGGCA	+
28	NFIX_full_1	1	0.00183272	3.31357	0.512922	11	TGCCACCACGC	TTGGCACCGTGCCAA	-
28	Tcfap2a_DBD_1	0	0.00187212	3.38479	0.512922	11	TGCCACCACGC	TGCCCCCGGGCA	+
28	NFIA_full_1	1	0.0022288	4.02967	0.512922	11	TGCCACCACGC	TTGGCACCGTGCCAA	-
28	KLF13_full	1	0.00229128	4.14264	0.512922	11	TGCCACCACGC	ATGCCACGCCCCTTTTTG	+
28	MA0657.1	1	0.00229128	4.14264	0.512922	11	TGCCACCACGC	ATGCCACGCCCCTTTTTG	+
28	TFAP2A_DBD_1	0	0.00268601	4.85631	0.534476	11	TGCCACCACGC	TGCCCCCGGGCA	+
28	MA0810.1	0	0.00268601	4.85631	0.534476	11	TGCCACCACGC	TGCCCCCGGGCA	+
28	EGR1_full	0	0.00375551	6.78996	0.577268	11	TGCCACCACGC	TACGCCCACGCATT	+
28	MA0162.3	0	0.00375551	6.78996	0.577268	11	TGCCACCACGC	TACGCCCACGCATT	+
28	CREB3L1_full_2	1	0.00486619	8.79808	0.577268	11	TGCCACCACGC	ATGCCACGTCATCA	+
28	MA0006.1	-6	0.00506862	9.16407	0.577268	5	TGCCACCACGC	CACGCA	-
29	MA0506.1	-1	7.13829e-05	0.12906	0.201655	10	AGCCCCTCCGC	GCGCCTGCGCA	+
29	MA0079.3	-1	0.000155035	0.280304	0.201655	10	AGCCCCTCCGC	GCCCCGCCCCC	+
29	MA0599.1	-1	0.00016828	0.304251	0.201655	10	AGCCCCTCCGC	GCCCCGCCCC	+
29	GLIS2_DBD	-1	0.000764447	1.38212	0.289179	10	AGCCCCTCCGC	GACCCCCCGCGAAG	+
29	MA0736.1	-1	0.000764447	1.38212	0.289179	10	AGCCCCTCCGC	GACCCCCCGCGAAG	+
29	ZIC3_full	-1	0.000802477	1.45088	0.289179	10	AGCCCCTCCGC	GACCCCCCGCTGCGC	+
29	MA0697.1	-1	0.000802477	1.45088	0.289179	10	AGCCCCTCCGC	GACCCCCCGCTGCGC	+
29	MESP1_DBD	0	0.000821994	1.48617	0.289179	10	AGCCCCTCCGC	AACACCTGTG	+
29	ZIC1_full	-1	0.000842772	1.52373	0.289179	10	AGCCCCTCCGC	GACCCCCCGCTGTG	+
29	MA0696.1	-1	0.000842772	1.52373	0.289179	10	AGCCCCTCCGC	GACCCCCCGCTGTG	+
29	NRF1_full	0	0.000887987	1.60548	0.289179	11	AGCCCCTCCGC	TGCGCATGCGCA	-
29	Zic3_DBD	-1	0.000974075	1.76113	0.289179	10	AGCCCCTCCGC	GACCCCCCGCTGTGC	+
29	ZIC4_DBD	-1	0.00112616	2.03609	0.289179	10	AGCCCCTCCGC	GACCCCCCGCTGTGC	+
29	MA0751.1	-1	0.00112616	2.03609	0.289179	10	AGCCCCTCCGC	GACCCCCCGCTGTGC	+
29	UP00000_2	2	0.00159477	2.88334	0.323359	11	AGCCCCTCCGC	TACGCCCCGCCACTCTG	+
29	TCF3_DBD	0	0.00184966	3.34419	0.323359	10	AGCCCCTCCGC	AACACCTGCT	+
29	MA0522.2	0	0.00184966	3.34419	0.323359	10	AGCCCCTCCGC	AACACCTGCT	+
29	ZNF740_full	-1	0.00203838	3.68538	0.323359	10	AGCCCCTCCGC	CCCCCCCCAC	+
29	GLIS1_DBD	0	0.00204565	3.69853	0.323359	11	AGCCCCTCCGC	AGACCCCCCACGAAGC	+
29	MA0735.1	0	0.00204565	3.69853	0.323359	11	AGCCCCTCCGC	AGACCCCCCACGAAGC	+
29	MA0516.1	-1	0.00212847	3.84828	0.323359	10	AGCCCCTCCGC	GCCCCGCCCCCTCCC	+
29	Zfp740_DBD	-1	0.00224872	4.06569	0.323359	10	AGCCCCTCCGC	CCCCCCCCAC	+
29	KLF16_DBD	-1	0.00248977	4.5015	0.323359	10	AGCCCCTCCGC	GCCACGCCCCC	+
29	MA0741.1	-1	0.00248977	4.5015	0.323359	10	AGCCCCTCCGC	GCCACGCCCCC	+
29	UP00043_2	0	0.00249222	4.50593	0.323359	11	AGCCCCTCCGC	ATCCCCGCCCCTAAAA	+
29	SP1_DBD	-1	0.0026015	4.70351	0.323359	10	AGCCCCTCCGC	ACCCCGCCCCC	+
29	ZNF740_DBD	-1	0.00260847	4.71612	0.323359	10	AGCCCCTCCGC	CCCCCCCCAC	+
29	MA0753.1	-1	0.00260847	4.71612	0.323359	10	AGCCCCTCCGC	CCCCCCCCAC	+
29	MA0103.3	0	0.00296542	5.36148	0.349821	11	AGCCCCTCCGC	CCCACCTGCGC	+
29	UP00065_2	0	0.00301656	5.45393	0.349821	11	AGCCCCTCCGC	ACGCACTGCGCGGC	-
29	UP00087_2	1	0.0034683	6.27069	0.367313	11	AGCCCCTCCGC	CTGCCCTTGGGCGG	-
29	SP4_full	2	0.00347392	6.28085	0.367313	11	AGCCCCTCCGC	TAAGCCACGCCCCCTTT	+
29	MA0685.1	2	0.00347392	6.28085	0.367313	11	AGCCCCTCCGC	TAAGCCACGCCCCCTTT	+
29	NHLH1_full	0	0.00447603	8.09267	0.423453	10	AGCCCCTCCGC	CGCAGCTGCG	-
29	MA0048.2	0	0.00447603	8.09267	0.423453	10	AGCCCCTCCGC	CGCAGCTGCG	-
29	ETV6_full_2	-2	0.00447603	8.09267	0.423453	9	AGCCCCTCCGC	CACTTCCGCT	-
29	MA0645.1	-2	0.00447603	8.09267	0.423453	9	AGCCCCTCCGC	CACTTCCGCT	-
29	UP00007_2	4	0.00464636	8.40062	0.428296	11	AGCCCCTCCGC	CCAGTCCCACTCCGCA	-
30	ETV5_DBD	-1	0.00123832	2.23887	0.586143	10	ACACATCCCGC	CACTTCCGGT	-
30	MA0765.1	-1	0.00123832	2.23887	0.586143	10	ACACATCCCGC	CACTTCCGGT	-
30	MA0039.3	0	0.00126744	2.29153	0.586143	11	ACACATCCCGC	CCACACCCTGC	+
30	SPDEF_full_1	-1	0.00186108	3.36484	0.586143	10	ACACATCCCGC	TACATCCGGGT	-
30	MA0686.1	-1	0.00186108	3.36484	0.586143	10	ACACATCCCGC	TACATCCGGGT	-
30	TEAD4_DBD	-1	0.00195494	3.53454	0.586143	10	ACACATCCCGC	CACATTCCAT	+
30	MA0809.1	-1	0.00195494	3.53454	0.586143	10	ACACATCCCGC	CACATTCCAT	+
30	ETV3_DBD	-1	0.00204716	3.70127	0.586143	10	ACACATCCCGC	CACTTCCGGT	-
30	MA0763.1	-1	0.00204716	3.70127	0.586143	10	ACACATCCCGC	CACTTCCGGT	-
30	ELK1_full_2	-1	0.00223092	4.0335	0.586143	10	ACACATCCCGC	CACTTCCGGCGGAAGTG	+
30	ELK4_DBD	-1	0.00339736	6.14243	0.586143	10	ACACATCCCGC	CACTTCCGGT	-
30	ETS1_DBD_1	-1	0.00339736	6.14243	0.586143	10	ACACATCCCGC	CACTTCCGGT	-
30	MA0098.3	-1	0.00339736	6.14243	0.586143	10	ACACATCCCGC	CACTTCCGGT	-
30	TEAD1_full_1	-1	0.00356048	6.43735	0.586143	10	ACACATCCCGC	CACATTCCAT	+
30	ELK1_DBD_2	-1	0.00356048	6.43735	0.586143	10	ACACATCCCGC	CACTTCCGGT	-
30	ERF_DBD	-1	0.00356048	6.43735	0.586143	10	ACACATCCCGC	CACTTCCGGT	-
30	ERG_full_1	-1	0.00356048	6.43735	0.586143	10	ACACATCCCGC	CACTTCCGGT	-
30	MA0090.2	-1	0.00356048	6.43735	0.586143	10	ACACATCCCGC	CACATTCCAT	+
30	MA0028.2	-1	0.00356048	6.43735	0.586143	10	ACACATCCCGC	CACTTCCGGT	-
30	MA0760.1	-1	0.00356048	6.43735	0.586143	10	ACACATCCCGC	CACTTCCGGT	-
30	ERG_DBD_1	-1	0.00391124	7.07153	0.586143	10	ACACATCCCGC	CACTTCCGGT	-
30	MA0474.2	-1	0.00391124	7.07153	0.586143	10	ACACATCCCGC	CACTTCCGGT	-
30	UP00068_2	6	0.00393051	7.10637	0.586143	10	ACACATCCCGC	GAGGCGACACCTCCGC	-
30	FLI1_DBD_1	-1	0.00409903	7.41105	0.586143	10	ACACATCCCGC	CACTTCCGGT	-
30	FEV_DBD	-1	0.00471513	8.52495	0.586143	10	ACACATCCCGC	CACTTCCGGT	-
30	FLI1_full_1	-1	0.00471513	8.52495	0.586143	10	ACACATCCCGC	CACTTCCGGT	-
30	MA0156.2	-1	0.00471513	8.52495	0.586143	10	ACACATCCCGC	CACTTCCGGT	-
30	MA0475.2	-1	0.00471513	8.52495	0.586143	10	ACACATCCCGC	CACTTCCGGT	-
30	GABPA_full	-1	0.00517338	9.35347	0.589991	10	ACACATCCCGC	TACTTCCGGT	-
30	SPDEF_DBD_1	-1	0.0052176	9.43342	0.589991	10	ACACATCCCGC	TACATCCGGGT	-
30	MA0076.2	0	0.00544085	9.83706	0.589991	11	ACACATCCCGC	CCACTTCCGGC	+
31	UP00092_2	5	0.000321444	0.581172	1	11	AACCACCATGC	CGACCAACTGCCATGC	+
31	ZNF143_DBD	1	0.000832674	1.50548	1	11	AACCACCATGC	TACCCACAATGCATTG	+
31	MA0088.2	1	0.000832674	1.50548	1	11	AACCACCATGC	TACCCACAATGCATTG	+
31	MA0119.1	0	0.00333766	6.03448	1	11	AACCACCATGC	TGGCACCATGCCAA	+
32	MA0503.1	0	0.0018292	3.30719	1	11	AGCCTCTCCTG	AGCCACTCAAG	+
32	UP00099_1	6	0.0023365	4.22439	1	11	AGCCTCTCCTG	CTCAGCAGCTGCTCCTG	+
32	MA0079.3	-1	0.00360428	6.51654	1	10	AGCCTCTCCTG	GCCCCGCCCCC	+
34	MA0489.1	3	0.000579466	1.04767	1	11	AGTCACTCTCT	ATGAGTCATCTCCT	-
34	MA0508.2	-2	0.00488337	8.82913	1	9	AGTCACTCTCT	TCACTTTCAC	+
35	MA0039.3	0	6.47914e-05	0.117143	0.118347	11	GGACACCCTGC	CCACACCCTGC	+
35	ZIC1_full	-1	0.000127092	0.229783	0.118347	10	GGACACCCTGC	GACCCCCCGCTGTG	+
35	MA0696.1	-1	0.000127092	0.229783	0.118347	10	GGACACCCTGC	GACCCCCCGCTGTG	+
35	ZIC3_full	-1	0.000196373	0.355042	0.118347	10	GGACACCCTGC	GACCCCCCGCTGCGC	+
35	Zic3_DBD	-1	0.000196373	0.355042	0.118347	10	GGACACCCTGC	GACCCCCCGCTGTGC	+
35	MA0697.1	-1	0.000196373	0.355042	0.118347	10	GGACACCCTGC	GACCCCCCGCTGCGC	+
35	MA0258.2	1	0.000296322	0.535751	0.149232	11	GGACACCCTGC	AGGTCACCCTGACCT	+
35	ZIC4_DBD	-1	0.000371428	0.671542	0.149232	10	GGACACCCTGC	GACCCCCCGCTGTGC	+
35	MA0751.1	-1	0.000371428	0.671542	0.149232	10	GGACACCCTGC	GACCCCCCGCTGTGC	+
35	GLIS2_DBD	-1	0.000524233	0.947813	0.17233	10	GGACACCCTGC	GACCCCCCGCGAAG	+
35	MA0736.1	-1	0.000524233	0.947813	0.17233	10	GGACACCCTGC	GACCCCCCGCGAAG	+
35	ZSCAN4_full	1	0.000634749	1.14763	0.176558	11	GGACACCCTGC	TGCACACACTGAAAA	+
35	MA1155.1	1	0.000634749	1.14763	0.176558	11	GGACACCCTGC	TGCACACACTGAAAA	+
35	FOXG1_DBD_2	2	0.00265367	4.79784	0.685406	10	GGACACCCTGC	ACGGACACAATG	+
35	ETS1_full_2	7	0.00383192	6.92811	0.923747	11	GGACACCCTGC	ACCGGAAGTACATCCGGC	-
35	NFIA_full_1	1	0.0045124	8.15841	0.949184	11	GGACACCCTGC	TTGGCACCGTGCCAA	-
35	MA0066.1	4	0.00467935	8.46027	0.949184	11	GGACACCCTGC	AGTAGGTCACCGTGACCTAC	-
35	NFIX_full_1	1	0.00472492	8.54265	0.949184	11	GGACACCCTGC	TTGGCACCGTGCCAA	-
35	GLIS3_DBD	-1	0.00542761	9.81311	0.981311	10	GGACACCCTGC	GACCCCCCACGAAG	+
35	MA0737.1	-1	0.00542761	9.81311	0.981311	10	GGACACCCTGC	GACCCCCCACGAAG	+
36	MA1121.1	0	0.00452364	8.17874	0.999999	11	AGAGATTCCTG	TCACATTCCAGCC	+
36	TEAD3_DBD_2	-2	0.00536808	9.70549	0.999999	8	AGAGATTCCTG	ACATTCCA	+
36	MA0808.1	-2	0.00536808	9.70549	0.999999	8	AGAGATTCCTG	ACATTCCA	+
37	SP3_DBD	-1	0.000898288	1.6241	1	10	ACCCACTCCTC	GCCACGCCCCC	+
37	MA0746.1	-1	0.000898288	1.6241	1	10	ACCCACTCCTC	GCCACGCCCCC	+
37	UP00007_2	4	0.00154047	2.78516	1	11	ACCCACTCCTC	CCAGTCCCACTCCGCA	-
37	MA1107.1	0	0.00226414	4.09357	1	11	ACCCACTCCTC	GGCCACACCCACC	+
37	SP4_full	2	0.00322317	5.82749	1	11	ACCCACTCCTC	TAAGCCACGCCCCCTTT	+
37	MA0685.1	2	0.00322317	5.82749	1	11	ACCCACTCCTC	TAAGCCACGCCCCCTTT	+
37	MA0073.1	9	0.00368283	6.65857	1	11	ACCCACTCCTC	CCCCAAACCACCCCCCCCCC	+
38	KLF14_DBD	0	9.38627e-06	0.0169704	0.0146058	11	GGCCACTCCCC	GGCCACGCCCCCTT	+
38	MA0740.1	0	9.38627e-06	0.0169704	0.0146058	11	GGCCACTCCCC	GGCCACGCCCCCTT	+
38	KLF16_DBD	-1	1.62878e-05	0.0294483	0.0146058	10	GGCCACTCCCC	GCCACGCCCCC	+
38	MA0741.1	-1	1.62878e-05	0.0294483	0.0146058	10	GGCCACTCCCC	GCCACGCCCCC	+
38	SP4_full	2	3.43751e-05	0.0621502	0.0205502	11	GGCCACTCCCC	TAAGCCACGCCCCCTTT	+
38	MA0685.1	2	3.43751e-05	0.0621502	0.0205502	11	GGCCACTCCCC	TAAGCCACGCCCCCTTT	+
38	MA1107.1	0	4.95245e-05	0.0895403	0.0207094	11	GGCCACTCCCC	GGCCACACCCACC	+
38	MA0493.1	0	5.66693e-05	0.102458	0.0207094	11	GGCCACTCCCC	GGCCACACCCA	+
38	KLF13_full	1	5.77357e-05	0.104386	0.0207094	11	GGCCACTCCCC	ATGCCACGCCCCTTTTTG	+
38	MA0657.1	1	5.77357e-05	0.104386	0.0207094	11	GGCCACTCCCC	ATGCCACGCCCCTTTTTG	+
38	SP3_DBD	-1	7.50842e-05	0.135752	0.0224435	10	GGCCACTCCCC	GCCACGCCCCC	+
38	MA0746.1	-1	7.50842e-05	0.135752	0.0224435	10	GGCCACTCCCC	GCCACGCCCCC	+
38	SP8_DBD	-1	0.000105901	0.191469	0.0261783	10	GGCCACTCCCC	GCCACGCCCACT	+
38	MA0747.1	-1	0.000105901	0.191469	0.0261783	10	GGCCACTCCCC	GCCACGCCCACT	+
38	MA0599.1	-1	0.000109474	0.197929	0.0261783	10	GGCCACTCCCC	GCCCCGCCCC	+
38	SP1_DBD	-1	0.000178108	0.32202	0.039929	10	GGCCACTCCCC	ACCCCGCCCCC	+
38	MA0079.3	-1	0.000240377	0.434601	0.049151	10	GGCCACTCCCC	GCCCCGCCCCC	+
38	UP00093_1	2	0.00024665	0.445943	0.049151	11	GGCCACTCCCC	TCGACCCCGCCCCTAT	+
38	Klf12_DBD	0	0.000287937	0.520591	0.0516406	11	GGCCACTCCCC	GACCACGCCCTTATT	+
38	MA0742.1	0	0.000287937	0.520591	0.0516406	11	GGCCACTCCCC	GACCACGCCCTTATT	+
38	UP00002_1	0	0.000412939	0.746593	0.0679151	11	GGCCACTCCCC	GGTCCCGCCCCCTTCTC	+
38	UP00176_1	1	0.000416549	0.75312	0.0679151	11	GGCCACTCCCC	AGGCTAATCCCCAACG	-
38	MA0062.2	-1	0.00104537	1.89003	0.163029	10	GGCCACTCCCC	GCCACTTCCGG	-
38	MA0107.1	0	0.00134217	2.42665	0.196527	10	GGCCACTCCCC	GGAAATTCCC	-
38	NFKB1_DBD	1	0.00146503	2.64878	0.196527	11	GGCCACTCCCC	AGGGGAATCCCCT	+
38	MA0105.4	1	0.00146503	2.64878	0.196527	11	GGCCACTCCCC	AGGGGAATCCCCT	+
38	UP00002_2	2	0.00165578	2.99365	0.196527	11	GGCCACTCCCC	CTGGCCACGCCTTTG	-
38	NFKB2_DBD	1	0.00186744	3.37633	0.196527	11	GGCCACTCCCC	AGGGGATTCCCCT	+
38	MA0778.1	1	0.00186744	3.37633	0.196527	11	GGCCACTCCCC	AGGGGATTCCCCT	+
38	UP00265_1	3	0.00194282	3.51263	0.196527	11	GGCCACTCCCC	GGCAGCTAATCCCCCT	-
38	GSC_full	-1	0.00197242	3.56614	0.196527	10	GGCCACTCCCC	GCTAATCCCC	+
38	MA0648.1	-1	0.00197242	3.56614	0.196527	10	GGCCACTCCCC	GCTAATCCCC	+
38	MA0147.3	0	0.00218888	3.9575	0.212199	11	GGCCACTCCCC	GGCCACGTGCCC	+
38	MA0750.2	-1	0.00257287	4.65174	0.242861	10	GGCCACTCCCC	GCCACTTCCGGGC	-
38	UP00068_2	2	0.00287549	5.19889	0.257855	11	GGCCACTCCCC	GAGGCGACACCTCCGC	-
38	UP00035_2	6	0.00287549	5.19889	0.257855	10	GGCCACTCCCC	CCTTTTGGGCACACCC	-
38	MA0516.1	-1	0.00339985	6.14693	0.29744	10	GGCCACTCCCC	GCCCCGCCCCCTCCC	+
38	MA0056.1	-6	0.00373681	6.75615	0.30922	5	GGCCACTCCCC	TCCCCA	-
38	MA0503.1	0	0.00374508	6.7711	0.30922	11	GGCCACTCCCC	AGCCACTCAAG	+
38	UP00088_2	3	0.00379313	6.85797	0.30922	11	GGCCACTCCCC	AAGGGGTACCCCCCAGC	-
38	DPRX_DBD_1	-1	0.00396222	7.1637	0.309732	10	GGCCACTCCCC	GCTAATCCGT	-
38	UP00079_2	6	0.00397211	7.18157	0.309732	11	GGCCACTCCCC	GCCCTTGACCCCTCGCC	-
38	MA0065.2	1	0.00480856	8.69387	0.366978	11	GGCCACTCCCC	TGACCTTTGCCCTAC	-
38	MA1099.1	-1	0.0050385	9.10962	0.374082	10	GGCCACTCCCC	GGCACGCGTC	+
38	MA0060.3	0	0.00511022	9.23928	0.374082	11	GGCCACTCCCC	AACCAATCAGA	+
39	TBX1_DBD_3	0	0.00057768	1.04445	0.264536	8	TCACACTTCTC	TCACACCT	-
39	MA0805.1	0	0.00057768	1.04445	0.264536	8	TCACACTTCTC	TCACACCT	-
39	TBX15_DBD_2	0	0.000625373	1.13067	0.264536	8	TCACACTTCTC	TCACACCT	-
39	TBX4_DBD_1	0	0.000625373	1.13067	0.264536	8	TCACACTTCTC	TCACACCT	-
39	TBX5_DBD_1	0	0.000625373	1.13067	0.264536	8	TCACACTTCTC	TCACACCT	-
39	MA0803.1	0	0.000625373	1.13067	0.264536	8	TCACACTTCTC	TCACACCT	-
39	MA0806.1	0	0.000625373	1.13067	0.264536	8	TCACACTTCTC	TCACACCT	-
39	MA0807.1	0	0.000625373	1.13067	0.264536	8	TCACACTTCTC	TCACACCT	-
39	MGA_DBD_1	0	0.000733797	1.32671	0.264536	8	TCACACTTCTC	TCACACCT	-
39	MA0801.1	0	0.000733797	1.32671	0.264536	8	TCACACTTCTC	TCACACCT	-
39	UP00068_1	5	0.000977053	1.76651	0.320209	11	TCACACTTCTC	AATTTTCACACCTTTTA	-
39	TBX20_DBD_3	3	0.00131316	2.3742	0.374393	11	TCACACTTCTC	CTTTCACACCTTTTC	-
39	Meis2_DBD_2	0	0.00155526	2.81191	0.374393	11	TCACACTTCTC	TGACACCTGTCA	-
39	MEIS3_DBD_2	0	0.00163189	2.95046	0.374393	11	TCACACTTCTC	TGACACCTGTCA	-
39	TBX1_DBD_5	1	0.00168591	3.04812	0.374393	11	TCACACTTCTC	TTCACACCTCTAGGTGTGAA	+
39	PKNOX2_DBD	0	0.00179699	3.24896	0.374393	11	TCACACTTCTC	TGACACCTGTCA	-
39	MA0783.1	0	0.00179699	3.24896	0.374393	11	TCACACTTCTC	TGACACCTGTCA	-
39	Meis3_DBD_2	0	0.00188577	3.40947	0.374393	11	TCACACTTCTC	TGACACCTGTCA	-
39	Pknox2_DBD	0	0.00197902	3.57806	0.374393	11	TCACACTTCTC	TGACACCTGTCA	-
39	TBX21_DBD_2	1	0.00207706	3.75533	0.374393	9	TCACACTTCTC	TTCACACCTT	-
39	TBX21_full_2	1	0.00273199	4.93943	0.447677	9	TCACACTTCTC	TTCACACCTT	-
39	MA0690.1	1	0.00273199	4.93943	0.447677	9	TCACACTTCTC	TTCACACCTT	-
39	PKNOX1_DBD	0	0.0031944	5.77548	0.472692	11	TCACACTTCTC	TGACACCTGTCA	-
39	MA0782.1	0	0.0031944	5.77548	0.472692	11	TCACACTTCTC	TGACACCTGTCA	-
39	TBX21_full_3	0	0.00327801	5.92664	0.472692	11	TCACACTTCTC	TCACACCTTTTAGGTGTGA	-
39	UP00199_1	5	0.00373469	6.75233	0.517833	11	TCACACTTCTC	ATAAATGACACCTATCA	+
39	TBX1_DBD_4	2	0.00405087	7.32397	0.540869	11	TCACACTTCTC	TTTCACACCTCAGAGGTGTGAGA	+
39	TBX1_DBD_1	0	0.00475108	8.58996	0.568208	11	TCACACTTCTC	TCACACCTTTTTTCACACCT	-
39	TBR1_full	2	0.00507436	9.17443	0.568208	9	TCACACTTCTC	TTTCACACCTT	-
40	GSC2_DBD	-1	0.00158598	2.86745	1	10	ACTCAGTCCCC	CCTAATCCGC	+
40	MA0891.1	-1	0.00158598	2.86745	1	10	ACTCAGTCCCC	CCTAATCCGC	+
40	UP00160_1	2	0.00275796	4.98639	1	11	ACTCAGTCCCC	ATAGTTAATCCCCCTCA	-
40	PITX3_DBD	-1	0.00296314	5.35735	1	9	ACTCAGTCCCC	CTTAATCCC	+
40	MA0714.1	-1	0.00296314	5.35735	1	9	ACTCAGTCCCC	CTTAATCCC	+
40	PITX1_DBD	-1	0.00337679	6.10523	1	9	ACTCAGTCCCC	CTTAATCCC	+
40	GSC_full	-1	0.00376949	6.81525	1	10	ACTCAGTCCCC	GCTAATCCCC	+
40	DMBX1_DBD	-1	0.00376949	6.81525	1	10	ACTCAGTCCCC	GTTAATCCGC	-
40	MA0648.1	-1	0.00376949	6.81525	1	10	ACTCAGTCCCC	GCTAATCCCC	+
40	UP00216_1	2	0.00379971	6.86988	1	11	ACTCAGTCCCC	GTAGTTAATCCCCTTAA	-
40	MA0478.1	-1	0.00410962	7.4302	1	10	ACTCAGTCCCC	ATGAGTCATCC	-
40	MA0490.1	-1	0.0044002	7.95555	1	10	ACTCAGTCCCC	ATGAGTCATCC	-
40	PITX1_full_1	-1	0.00489535	8.8508	1	9	ACTCAGTCCCC	CTTAATCCC	+
40	UP00239_1	2	0.00491512	8.88654	1	11	ACTCAGTCCCC	ATAGTTAATCCCCCTCA	-
40	MA0056.1	-6	0.00532226	9.62265	1	5	ACTCAGTCCCC	TCCCCA	-
41	MA0093.2	0	0.000247994	0.448374	0.189477	11	AGTCACTTGGC	GGTCACGTGGC	-
41	MA0608.1	-2	0.000331807	0.599907	0.189477	9	AGTCACTTGGC	ACACGTGGC	-
41	Creb3l2_DBD_2	0	0.000500359	0.904649	0.189477	11	AGTCACTTGGC	TGCCACGTGGCA	+
41	UP00060_2	1	0.000541218	0.978523	0.189477	11	AGTCACTTGGC	CAGTCGCGTGGCAC	-
41	CREB3L1_DBD_3	0	0.000574433	1.03857	0.189477	11	AGTCACTTGGC	TGCCACGTGGCA	+
41	CREB3L1_DBD_2	0	0.000574433	1.03857	0.189477	11	AGTCACTTGGC	TGCCACGTGGCA	-
41	CREB3L1_full_1	0	0.000574433	1.03857	0.189477	11	AGTCACTTGGC	TGCCACGTGGCA	-
41	ARNTL_DBD	-1	0.000741222	1.34013	0.189477	10	AGTCACTTGGC	GTCACGTGAC	+
41	UP00107_1	2	0.000779004	1.40844	0.189477	11	AGTCACTTGGC	TAAGCCACTTGAAATT	+
41	VSX1_full	0	0.000820142	1.48282	0.189477	11	AGTCACTTGGC	GGCTAATTAGC	+
41	UP00165_1	2	0.000837467	1.51414	0.189477	11	AGTCACTTGGC	TAAGCCACTTGAAATT	+
41	MA0526.2	3	0.00118686	2.14585	0.245341	11	AGTCACTTGGC	CGGGGTCACGTGGCCC	+
41	MA0104.4	0	0.00158788	2.87089	0.276152	11	AGTCACTTGGC	GGCCACGTGGCC	+
41	BHLHE41_full	-1	0.0017634	3.18823	0.276152	10	AGTCACTTGGC	GTCACGTGAC	-
41	MA0636.1	-1	0.0017634	3.18823	0.276152	10	AGTCACTTGGC	GTCACGTGAC	-
41	USF1_DBD	-1	0.00215644	3.89885	0.291463	10	AGTCACTTGGC	ATCACGTGAC	+
41	MA0831.2	-1	0.00233616	4.22377	0.298863	8	AGTCACTTGGC	GTCACGTG	-
41	HESX1_DBD_1	-1	0.00246633	4.45913	0.298863	10	AGTCACTTGGC	GCTAATTGGC	+
41	MA0894.1	-1	0.00246633	4.45913	0.298863	10	AGTCACTTGGC	GCTAATTGGC	+
41	TFEB_full	-1	0.00263732	4.76828	0.298965	10	AGTCACTTGGC	GTCACGTGAT	-
41	MA0692.1	-1	0.00263732	4.76828	0.298965	10	AGTCACTTGGC	GTCACGTGAT	-
41	MA0626.1	-1	0.00321932	5.82052	0.335661	10	AGTCACTTGGC	GACACGTGCC	-
41	EBF1_full	0	0.00332631	6.01398	0.335661	11	AGTCACTTGGC	ATTCCCTTGGGAAT	-
41	MA0154.3	0	0.00332631	6.01398	0.335661	11	AGTCACTTGGC	ATTCCCTTGGGAAT	-
41	RAX_DBD	-1	0.00343862	6.21703	0.335661	10	AGTCACTTGGC	GTTAATTGGC	-
41	MA0718.1	-1	0.00343862	6.21703	0.335661	10	AGTCACTTGGC	GTTAATTGGC	-
41	TFE3_DBD	-1	0.00418698	7.57005	0.358868	10	AGTCACTTGGC	GTCACGTGAT	-
41	NFIA_full_2	-4	0.00418698	7.57005	0.358868	7	AGTCACTTGGC	ACTTGGCACC	-
41	MA0670.1	-4	0.00418698	7.57005	0.358868	7	AGTCACTTGGC	ACTTGGCACC	-
41	LBX2_DBD_2	-1	0.00446881	8.07961	0.36521	10	AGTCACTTGGC	GCTAATTGGC	-
41	MA0699.1	-1	0.00446881	8.07961	0.36521	10	AGTCACTTGGC	GCTAATTGGC	-
41	MA0067.1	0	0.00469383	8.48644	0.366872	8	AGTCACTTGGC	AGTCACGC	+
41	MA0161.2	-3	0.00469795	8.49389	0.366872	8	AGTCACTTGGC	TACTTGGCAGA	+
41	ALX3_DBD	-1	0.00508948	9.20178	0.388807	10	AGTCACTTGGC	GCTAATTAGC	-
42	UP00040_2	-1	0.00375948	6.79714	1	10	AGAAACTCTCC	GGAATTCTCGATCAA	-
43	ZNF713_full	3	0.00192557	3.48143	1	11	AAAAACTCCAC	TAGAAAAATGCCACGAA	+
43	MA0130.1	-5	0.00253625	4.58554	1	6	AAAAACTCCAC	ATCCAC	+
43	UP00044_2	2	0.00357825	6.46947	1	11	AAAAACTCCAC	GAAAAAATTGCAAGG	+
44	MA0528.1	6	0.00169104	3.0574	1	11	ACCCTCTCCTC	TCCTCCTCCCCCTCCTCCTCC	-
44	UP00002_1	6	0.00189439	3.42506	1	11	ACCCTCTCCTC	GGTCCCGCCCCCTTCTC	+
44	ZNF740_full	-1	0.00369422	6.67914	1	10	ACCCTCTCCTC	CCCCCCCCAC	+
44	ZNF740_DBD	-1	0.00511455	9.24711	1	10	ACCCTCTCCTC	CCCCCCCCAC	+
44	MA0753.1	-1	0.00511455	9.24711	1	10	ACCCTCTCCTC	CCCCCCCCAC	+
45	MA1120.1	0	0.000480031	0.867896	1	11	AGCCATTCTTA	TGCCATTGTTT	-
45	MA0077.1	-2	0.00309261	5.59143	1	9	AGCCATTCTTA	CCATTGTTC	+
45	SOX9_DBD	-2	0.00332263	6.00732	1	9	AGCCATTCTTA	CCATTGTTC	-
45	Sox3_DBD_3	6	0.00352069	6.3654	1	11	AGCCATTCTTA	CATGAATACCATTCATC	-
45	E2F2_DBD_1	8	0.00547101	9.89158	1	10	AGCCATTCTTA	CATTTTGGCGCCATTTTT	-
46	UP00042_2	6	0.00204183	3.69162	1	10	ACACACTCATG	AGCGGCACACACGCAA	+
46	MA0503.1	0	0.004485	8.10888	1	11	ACACACTCATG	AGCCACTCAAG	+
46	UP00051_2	-2	0.00465922	8.42387	1	9	ACACACTCATG	ACATTCATGACACG	+
46	Foxk1_DBD_1	3	0.0051225	9.26148	1	8	ACACACTCATG	CGGACACAATC	+
46	UP00014_2	2	0.00542294	9.80468	1	11	ACACACTCATG	GACCACATTCATACAAT	+
47	ZIC1_full	-1	0.000668264	1.20822	0.517313	10	TGACCCTCTGC	GACCCCCCGCTGTG	+
47	MA0696.1	-1	0.000668264	1.20822	0.517313	10	TGACCCTCTGC	GACCCCCCGCTGTG	+
47	Zic3_DBD	-1	0.000850675	1.53802	0.517313	10	TGACCCTCTGC	GACCCCCCGCTGTGC	+
47	ZIC3_full	-1	0.000939088	1.69787	0.517313	10	TGACCCTCTGC	GACCCCCCGCTGCGC	+
47	MA0697.1	-1	0.000939088	1.69787	0.517313	10	TGACCCTCTGC	GACCCCCCGCTGCGC	+
47	ZIC4_DBD	-1	0.00158757	2.87033	0.517313	10	TGACCCTCTGC	GACCCCCCGCTGTGC	+
47	MA0751.1	-1	0.00158757	2.87033	0.517313	10	TGACCCTCTGC	GACCCCCCGCTGTGC	+
47	GLIS2_DBD	-1	0.0017496	3.16327	0.517313	10	TGACCCTCTGC	GACCCCCCGCGAAG	+
47	MA0736.1	-1	0.0017496	3.16327	0.517313	10	TGACCCTCTGC	GACCCCCCGCGAAG	+
47	RARA_full_1	0	0.00200929	3.63279	0.517313	11	TGACCCTCTGC	TGACCTTTTGACCCT	-
47	Rara_DBD_3	0	0.0021065	3.80856	0.517313	11	TGACCCTCTGC	TGACCTTTTGACCTT	-
47	NR2F6_DBD_1	0	0.00220849	3.99295	0.517313	11	TGACCCTCTGC	TGACCTTTTGACCTC	-
47	RARG_full_1	1	0.00246329	4.45362	0.517313	11	TGACCCTCTGC	GTGACCTTTTGACCTC	-
47	NR2F1_DBD_2	1	0.00258152	4.66739	0.517313	11	TGACCCTCTGC	TTGACCTTTTGACCTC	-
47	Rarb_DBD_1	0	0.00258152	4.66739	0.517313	11	TGACCCTCTGC	TGACCTTTTGACCTTT	-
47	Rarg_DBD_1	1	0.00258152	4.66739	0.517313	11	TGACCCTCTGC	TTGACCTTTTGACCTT	-
47	MA0857.1	0	0.00258152	4.66739	0.517313	11	TGACCCTCTGC	TGACCTTTTGACCTTT	-
47	MA0859.1	1	0.00258152	4.66739	0.517313	11	TGACCCTCTGC	TTGACCTTTTGACCTT	-
47	RARG_DBD_1	2	0.00309536	5.5964	0.551731	11	TGACCCTCTGC	TGTGACCTTTTGACCTC	-
47	UP00092_2	0	0.00311468	5.63133	0.551731	11	TGACCCTCTGC	CGACCAACTGCCATGC	+
47	Nr2f6_DBD_1	0	0.00337934	6.10985	0.551731	11	TGACCCTCTGC	TGACCTTTTGACCTC	-
47	MA0728.1	0	0.00337934	6.10985	0.551731	11	TGACCCTCTGC	TGACCTTTTGACCTC	-
47	RARB_full	0	0.00358514	6.48194	0.551731	11	TGACCCTCTGC	TGACCTTTTGACCTTT	-
47	RARA_DBD_2	3	0.00382399	6.91378	0.551731	11	TGACCCTCTGC	CATTGACCTTTTGACCTC	-
47	MA0729.1	3	0.00382399	6.91378	0.551731	11	TGACCCTCTGC	CATTGACCTTTTGACCTC	-
47	MA0091.1	0	0.00449894	8.13408	0.624147	11	TGACCCTCTGC	CGACCATCTGTT	+
47	UP00081_2	0	0.00490209	8.86298	0.654889	11	TGACCCTCTGC	CGACCAACTGCCGTG	+
47	UP00046_2	2	0.00516376	9.33608	0.665209	11	TGACCCTCTGC	CCGGACCATCTGGCCTT	-
48	UP00102_1	-1	0.000233049	0.421352	0.639442	10	AGACACCCGGG	CACCCCCGGGGGGG	+
48	SPDEF_full_1	-1	0.000871655	1.57595	0.639442	10	AGACACCCGGG	TACATCCGGGT	-
48	MA0686.1	-1	0.000871655	1.57595	0.639442	10	AGACACCCGGG	TACATCCGGGT	-
48	UP00057_1	-1	0.000909908	1.64511	0.639442	10	AGACACCCGGG	CCCCCCCGGGGGGGT	+
48	UP00006_1	-1	0.0010522	1.90237	0.639442	10	AGACACCCGGG	CCCCCCCGGGGGGGT	+
48	SPDEF_DBD_1	-1	0.00107005	1.93465	0.639442	10	AGACACCCGGG	TACATCCGGGT	-
48	T_full	0	0.00336285	6.08004	0.784804	11	AGACACCCGGG	TCACACCTAGGTGTGA	-
48	MA0009.2	0	0.00336285	6.08004	0.784804	11	AGACACCCGGG	TCACACCTAGGTGTGA	-
48	ELF1_DBD	-1	0.00337808	6.10758	0.784804	10	AGACACCCGGG	CACTTCCGGGTT	-
48	MA0473.2	-1	0.00337808	6.10758	0.784804	10	AGACACCCGGG	CACTTCCGGGTT	-
48	ELF1_full	-1	0.00440824	7.9701	0.784804	10	AGACACCCGGG	CACTTCCGGGTT	-
48	MEIS3_DBD_2	0	0.00470918	8.5142	0.784804	11	AGACACCCGGG	TGACACCTGTCA	-
48	Meis2_DBD_2	0	0.00470918	8.5142	0.784804	11	AGACACCCGGG	TGACACCTGTCA	-
48	UP00122_1	5	0.00531256	9.60511	0.784804	11	AGACACCCGGG	GATATTGACAGCTGCGT	+
48	PKNOX2_DBD	0	0.00536792	9.7052	0.784804	11	AGACACCCGGG	TGACACCTGTCA	-
48	Pknox2_DBD	0	0.00536792	9.7052	0.784804	11	AGACACCCGGG	TGACACCTGTCA	-
48	MA0783.1	0	0.00536792	9.7052	0.784804	11	AGACACCCGGG	TGACACCTGTCA	-
49	Ascl2_DBD	0	0.00068551	1.2394	0.908599	10	AGCATCTCCCG	AGCAGCTGCT	+
49	MA0816.1	0	0.00068551	1.2394	0.908599	10	AGCATCTCCCG	AGCAGCTGCT	+
49	MA1100.1	2	0.00131982	2.38623	0.908599	11	AGCATCTCCCG	GCAGCAGCTGGCG	+
49	UP00099_1	3	0.00158743	2.87008	0.908599	11	AGCATCTCCCG	CTCAGCAGCTGCTCCTG	+
49	MA0499.1	0	0.00398157	7.19868	1	11	AGCATCTCCCG	TGCAGCTGTCCCT	+
50	HINFP1_full_1	-1	1.76945e-05	0.0319916	0.0319916	10	TCAACCTCCGC	CAACGTCCGCGG	+
50	MA0131.2	-1	1.76945e-05	0.0319916	0.0319916	10	TCAACCTCCGC	CAACGTCCGCGG	+
50	HINFP1_full_3	8	9.9083e-05	0.179142	0.116088	11	TCAACCTCCGC	GCGGACGTTCAACGTCCGC	+
50	HINFP1_full_2	9	0.000166108	0.300323	0.120129	11	TCAACCTCCGC	GCGGACGTTGCAACGTCCGC	-
50	UP00053_2	3	0.000933339	1.68748	0.482136	11	TCAACCTCCGC	AGTACAACCTTCGCGA	-
50	ETV6_full_2	-2	0.00233566	4.22288	0.804383	9	TCAACCTCCGC	CACTTCCGCT	-
50	MA0645.1	-2	0.00233566	4.22288	0.804383	9	TCAACCTCCGC	CACTTCCGCT	-
50	UP00068_2	5	0.00272041	4.9185	0.804383	11	TCAACCTCCGC	GAGGCGACACCTCCGC	-
50	MA0076.2	-1	0.00325295	5.88133	0.804383	10	TCAACCTCCGC	CCACTTCCGGC	+
50	SPI1_full	-2	0.00338174	6.11418	0.804383	9	TCAACCTCCGC	TACTTCCGCTTTTT	-
50	MA0080.4	-2	0.00338174	6.11418	0.804383	9	TCAACCTCCGC	TACTTCCGCTTTTT	-
50	ZBTB7B_full	0	0.00378167	6.83726	0.804383	11	TCAACCTCCGC	GCGACCACCGAA	+
50	ZBTB7C_full	0	0.00378167	6.83726	0.804383	11	TCAACCTCCGC	GCGACCACCGAA	+
50	MA0694.1	0	0.00378167	6.83726	0.804383	11	TCAACCTCCGC	GCGACCACCGAA	+
50	MA0695.1	0	0.00378167	6.83726	0.804383	11	TCAACCTCCGC	GCGACCACCGAA	+
50	SPIB_DBD	-2	0.00466611	8.43632	0.937369	9	TCAACCTCCGC	TACTTCCGCTTTTT	-
51	MA0079.3	-1	9.69945e-05	0.175366	0.350732	10	GGCCCCTCCTC	GCCCCGCCCCC	+
51	UP00002_1	6	0.000197201	0.35654	0.35654	11	GGCCCCTCCTC	GGTCCCGCCCCCTTCTC	+
51	MA0599.1	-1	0.000359976	0.650837	0.430635	10	GGCCCCTCCTC	GCCCCGCCCC	+
51	MA0516.1	-1	0.000476366	0.86127	0.430635	10	GGCCCCTCCTC	GCCCCGCCCCCTCCC	+
51	MA0528.1	6	0.000933561	1.68788	0.66743	11	GGCCCCTCCTC	TCCTCCTCCCCCTCCTCCTCC	-
51	ZNF740_full	-1	0.00125448	2.26811	0.66743	10	GGCCCCTCCTC	CCCCCCCCAC	+
51	UP00088_1	5	0.00129204	2.336	0.66743	11	GGCCCCTCCTC	CTAGGGGCGCCCCCAA	-
51	Zfp740_DBD	-1	0.00159391	2.88179	0.669042	10	GGCCCCTCCTC	CCCCCCCCAC	+
51	ZNF740_DBD	-1	0.00185023	3.34521	0.669042	10	GGCCCCTCCTC	CCCCCCCCAC	+
51	MA0753.1	-1	0.00185023	3.34521	0.669042	10	GGCCCCTCCTC	CCCCCCCCAC	+
51	MA1102.1	0	0.00350828	6.34296	0.997014	11	GGCCCCTCCTC	GGTGCCCCCTGGTG	-
51	UP00086_2	2	0.00382977	6.92422	0.997014	11	GGCCCCTCCTC	TCGCACCTTTCTCC	-
51	SP1_DBD	-1	0.00440966	7.97267	0.997014	10	GGCCCCTCCTC	ACCCCGCCCCC	+
51	MA0506.1	-1	0.00440966	7.97267	0.997014	10	GGCCCCTCCTC	GCGCCTGCGCA	+
51	UP00093_1	2	0.00447565	8.09198	0.997014	11	GGCCCCTCCTC	TCGACCCCGCCCCTAT	+
51	KLF14_DBD	0	0.00538991	9.74495	0.997014	11	GGCCCCTCCTC	GGCCACGCCCCCTT	+
51	MA0740.1	0	0.00538991	9.74495	0.997014	11	GGCCCCTCCTC	GGCCACGCCCCCTT	+
51	UP00002_2	2	0.00543856	9.83292	0.997014	11	GGCCCCTCCTC	CTGGCCACGCCTTTG	-
52	UP00103_2	6	0.000876697	1.58507	1	10	AGTCATCCAGG	TTGGTGACTCATCAAT	-
52	MA0478.1	3	0.00150468	2.72047	1	8	AGTCATCCAGG	ATGAGTCATCC	-
52	MA0490.1	3	0.00173308	3.13341	1	8	AGTCATCCAGG	ATGAGTCATCC	-
52	MA0089.1	-1	0.00250852	4.53541	1	6	AGTCATCCAGG	GTCATG	-
52	MA1134.1	4	0.00288303	5.21253	1	8	AGTCATCCAGG	GATGAGTCATCC	+
52	MA0150.2	5	0.0037112	6.70985	1	10	AGTCATCCAGG	TGCTGAGTCATGCTG	-
52	ZNF238_full	-3	0.00441349	7.97958	1	8	AGTCATCCAGG	CATCCAGATGTTC	+
52	MA0698.1	-3	0.00441349	7.97958	1	8	AGTCATCCAGG	CATCCAGATGTTC	+
53	UP00080_2	2	0.00421933	7.62855	1	11	TCTAATTTCTC	AAACTGATATCTCTGTC	-
53	UP00123_1	4	0.00453348	8.19653	1	11	TCTAATTTCTC	CGCCACTAATTAGTAC	-
53	NFAT5_DBD	1	0.0052002	9.40196	1	11	TCTAATTTCTC	CTGTAATTTTCCAT	-
54	UP00229_1	3	0.00318558	5.75952	1	11	AATTATTCCAC	ATAAATTAATCCCCTCC	-
54	UP00202_1	3	0.00350521	6.33742	1	11	AATTATTCCAC	ATTAATTACCTCAG	-
54	UP00037_2	3	0.00433379	7.8355	1	11	AATTATTCCAC	CAAAATTATTGAACCAC	-
54	UP00071_2	4	0.00452591	8.18284	1	11	AATTATTCCAC	CATCAATTGTTCCGCTA	+
54	UP00247_1	6	0.00493532	8.92306	1	11	AATTATTCCAC	TGAACTAATTAGCCCAC	+
54	UP00023_1	5	0.00536303	9.69636	1	11	AATTATTCCAC	AATTCCATTGTTCAAT	-
55	UP00074_2	3	0.00157758	2.85226	1	11	AAACATTTCTG	GCAAAACATTACTA	+
55	UP00030_2	4	0.0043526	7.8695	1	10	AAACATTTCTG	TTCATAACAATTTT	-
56	SP4_full	2	0.00111292	2.01216	0.911009	11	AGCCACCTCGC	TAAGCCACGCCCCCTTT	+
56	MA0685.1	2	0.00111292	2.01216	0.911009	11	AGCCACCTCGC	TAAGCCACGCCCCCTTT	+
56	UP00068_2	4	0.00160993	2.91075	0.911009	11	AGCCACCTCGC	GAGGCGACACCTCCGC	-
56	MA1107.1	0	0.00162374	2.93573	0.911009	11	AGCCACCTCGC	GGCCACACCCACC	+
56	MA0103.3	-1	0.00271617	4.91083	0.911009	10	AGCCACCTCGC	CCCACCTGCGC	+
56	Creb3l2_DBD_2	0	0.00291084	5.26281	0.911009	11	AGCCACCTCGC	TGCCACGTGGCA	+
56	UP00084_2	2	0.00329924	5.96503	0.911009	11	AGCCACCTCGC	TTAACGACGTCGCCCA	-
56	MA0095.2	2	0.00331214	5.98835	0.911009	10	AGCCACCTCGC	GCCGCCATCTTG	-
56	CREB3L1_full_1	0	0.00376818	6.81288	0.911009	11	AGCCACCTCGC	TGCCACGTGGCA	-
56	CREB3L1_DBD_3	0	0.00401995	7.26807	0.911009	11	AGCCACCTCGC	TGCCACGTGGCA	-
56	MA0516.1	4	0.00444481	8.03621	0.911009	11	AGCCACCTCGC	GCCCCGCCCCCTCCC	+
56	UP00107_1	2	0.00451878	8.16995	0.911009	11	AGCCACCTCGC	TAAGCCACTTGAAATT	+
56	UP00165_1	2	0.00451878	8.16995	0.911009	11	AGCCACCTCGC	TAAGCCACTTGAAATT	+
56	CREB3L1_DBD_2	0	0.00457502	8.27164	0.911009	11	AGCCACCTCGC	TGCCACGTGGCA	-
56	SP8_DBD	-1	0.00520428	9.40935	0.911009	10	AGCCACCTCGC	GCCACGCCCACT	+
56	MA0747.1	-1	0.00520428	9.40935	0.911009	10	AGCCACCTCGC	GCCACGCCCACT	+
57	UP00015_2	1	0.00147015	2.65803	1	11	AGTATTTCCTC	TAGTATTTCCGATCTT	+
58	UP00007_2	4	0.00481686	8.70889	1	11	TCCCTCTCTGG	CCAGTCCCACTCCGCA	-
60	UP00007_2	4	0.00197595	3.57252	1	11	TACCACTCTGA	CCAGTCCCACTCCGCA	-
60	GLI2_DBD_2	2	0.0033731	6.09857	1	10	TACCACTCTGA	GCGACCACACTG	+
60	MA0734.1	2	0.0033731	6.09857	1	10	TACCACTCTGA	GCGACCACACTG	+
61	BCL6B_DBD	-1	0.00206909	3.74092	1	10	AGGAACTCCTA	TGAATTCCTAGAAAGCA	-
61	MA0731.1	-1	0.00206909	3.74092	1	10	AGGAACTCCTA	TGAATTCCTAGAAAGCA	-
61	Ascl2_DBD	0	0.00427566	7.73039	1	10	AGGAACTCCTA	AGCAGCTGCT	-
61	MA0816.1	0	0.00427566	7.73039	1	10	AGGAACTCCTA	AGCAGCTGCT	-
61	MA0101.1	-1	0.00523154	9.45862	1	10	AGGAACTCCTA	GGAAATCCCC	-
62	MYF6_full	0	0.0028909	5.22674	1	10	AACCACTGTGG	AACAGCTGTT	+
62	MA0667.1	0	0.0028909	5.22674	1	10	AACCACTGTGG	AACAGCTGTT	+
62	MA0038.1	2	0.0028909	5.22674	1	8	AACCACTGTGG	CAAATCACTG	+
62	MESP1_DBD	0	0.00309199	5.59031	1	10	AACCACTGTGG	AACACCTGTG	+
62	MA0503.1	0	0.00465325	8.41307	1	11	AACCACTGTGG	AGCCACTCAAG	+
63	TBR1_full	0	0.00204186	3.69169	1	11	TTTCATTCCTC	TTTCACACCTT	-
63	MA1124.1	1	0.00210572	3.80714	1	11	TTTCATTCCTC	CATTCATTCATTC	+
63	UP00208_2	4	0.00228421	4.12985	1	11	TTTCATTCCTC	GATAATTAATCCCTCTT	+
63	TBR1_DBD	0	0.00230418	4.16595	1	10	TTTCATTCCTC	TTTCACACCT	-
63	MA0802.1	0	0.00230418	4.16595	1	10	TTTCATTCCTC	TTTCACACCT	-
63	Sox17_DBD_2	5	0.00240547	4.34909	1	10	TTTCATTCCTC	ATGAATTTCATTCAT	+
63	UP00208_1	4	0.00244767	4.42538	1	11	TTTCATTCCTC	GAAATTTAATCCCTCTA	-
63	MA0081.1	-5	0.00253487	4.58304	1	6	TTTCATTCCTC	TTCCTCT	-
63	TBX1_DBD_4	0	0.00349575	6.32032	1	11	TTTCATTCCTC	TTTCACACCTCAGAGGTGTGAGA	+
63	TBX2_full_2	0	0.00350858	6.3435	1	11	TTTCATTCCTC	TTTCACACCTT	-
63	MA0688.1	0	0.00350858	6.3435	1	11	TTTCATTCCTC	TTTCACACCTT	-
63	MA0517.1	4	0.00384685	6.9551	1	11	TTTCATTCCTC	TCAGTTTCATTTTCC	+
63	SOX18_full_3	5	0.00411085	7.43242	1	10	TTTCATTCCTC	ATGAATTCCATTCAT	+
63	TBX21_DBD_2	-1	0.00508049	9.18552	1	10	TTTCATTCCTC	TTCACACCTT	-
63	TEAD1_full_1	-1	0.0054244	9.80731	1	10	TTTCATTCCTC	CACATTCCAT	+
63	MA0090.2	-1	0.0054244	9.80731	1	10	TTTCATTCCTC	CACATTCCAT	+
64	MA0477.1	0	0.000406002	0.734052	0.999999	11	AGTCAGTCAGG	GGTGACTCATG	+
64	ESRRG_full_2	2	0.000680227	1.22985	0.999999	11	AGTCAGTCAGG	AAGGTCAGTCAAGGTCA	+
64	Esrra_DBD_1	2	0.00109698	1.98334	0.999999	11	AGTCAGTCAGG	TAGGTCAGTCAAGGTCA	+
64	MA0491.1	0	0.00200025	3.61645	0.999999	11	AGTCAGTCAGG	GGTGACTCATC	+
64	MA0476.1	0	0.00332589	6.0132	0.999999	11	AGTCAGTCAGG	TGTGACTCATT	+
64	ESRRA_DBD_5	2	0.00380964	6.88783	0.999999	11	AGTCAGTCAGG	AAGGTCATTCAAGGTCA	+
64	MA0503.1	0	0.00431246	7.79692	0.999999	11	AGTCAGTCAGG	AGCCACTCAAG	+
64	Nr2e1_DBD_2	1	0.00528073	9.54755	0.999999	11	AGTCAGTCAGG	AAGTCAATAAGTCA	+
65	SOX2_DBD_2	5	0.00100976	1.82565	1	10	TGTTATTCTGC	ATGAATGTTATTCAT	+
65	SOX2_full_1	6	0.00136377	2.46569	1	11	TGTTATTCTGC	GAACAATGTTATTGTTC	-
65	SRY_DBD_4	4	0.00182281	3.29565	1	9	TGTTATTCTGC	TGAATGTTATTCA	-
65	SOX2_DBD_1	6	0.0021467	3.88123	1	11	TGTTATTCTGC	GAACAATGGTATTGTTC	+
65	Sox1_DBD_2	5	0.00231823	4.19137	1	10	TGTTATTCTGC	ATGAATGTTATTCAT	-
65	SOX14_DBD_1	3	0.00247028	4.46627	1	9	TGTTATTCTGC	CAATGTTATTGT	-
65	SOX21_DBD_4	4	0.0026329	4.76029	1	9	TGTTATTCTGC	TGAATGTTATTCA	+
65	SOX15_full_3	5	0.00304468	5.50477	1	10	TGTTATTCTGC	ATGAATGTTATTCAT	-
65	SOX14_DBD_2	5	0.00333295	6.02598	1	10	TGTTATTCTGC	ATGAATGTTATTCAT	-
65	SOX15_full_1	5	0.00333295	6.02598	1	10	TGTTATTCTGC	AACAATGTTATTGTT	-
65	UP00006_2	0	0.00348732	6.30507	1	11	TGTTATTCTGC	TGTCCTGCTGTGCTC	-
65	SRY_DBD_1	5	0.00364867	6.5968	1	10	TGTTATTCTGC	AACAATGTTATTGTT	-
65	Sox1_DBD_1	5	0.00436902	7.89919	1	10	TGTTATTCTGC	AACAATGTTATTGTT	-
65	MA0870.1	5	0.00436902	7.89919	1	10	TGTTATTCTGC	AACAATGTTATTGTT	-
66	MA0503.1	0	0.00151992	2.74801	1	11	AGCTACTCGGG	AGCCACTCAAG	+
66	EN1_DBD_1	-1	0.00278738	5.03959	1	10	AGCTACTCGGG	GCTAATTGGG	-
66	EN2_full	-1	0.00278738	5.03959	1	10	AGCTACTCGGG	GCTAATTGGG	-
66	MA0642.1	-1	0.00278738	5.03959	1	10	AGCTACTCGGG	GCTAATTGGG	-
66	VENTX_DBD_1	-2	0.00349226	6.31401	1	9	AGCTACTCGGG	CTAATCGGT	-
66	MA0724.1	-2	0.00349226	6.31401	1	9	AGCTACTCGGG	CTAATCGGT	-
66	MA0477.1	0	0.0047773	8.63736	1	11	AGCTACTCGGG	GGTGACTCATG	+
67	UP00002_2	2	0.00295875	5.34942	1	11	AGGCACTCCTT	CTGGCCACGCCTTTG	-
68	UP00131_1	0	0.000286667	0.518294	1	11	AAACACTAAGT	AATCGCTAATTAGCGCT	-
68	NR2E1_full_2	1	0.00166505	3.01042	1	11	AAACACTAAGT	AAGTCAATAAGTCA	+
68	MA0158.1	-3	0.00260178	4.70402	1	8	AAACACTAAGT	CACTAATT	+
68	UP00151_1	0	0.00271306	4.90521	1	11	AAACACTAAGT	TATAACTAATTACTTA	-
68	Nr2e1_DBD_2	1	0.00319511	5.77676	1	11	AAACACTAAGT	AAGTCAATAAGTCA	+
69	Creb3l2_DBD_2	0	0.000466363	0.843185	0.299277	11	TGTCACCAGGC	TGCCACGTGGCA	+
69	CREB3L1_full_1	0	0.000500909	0.905644	0.299277	11	TGTCACCAGGC	TGCCACGTGGCA	+
69	CREB3L1_DBD_3	0	0.00053809	0.972867	0.299277	11	TGTCACCAGGC	TGCCACGTGGCA	-
69	CREB3L1_DBD_2	0	0.000578176	1.04534	0.299277	11	TGTCACCAGGC	TGCCACGTGGCA	-
69	Tcfap2a_DBD_1	0	0.00109866	1.98637	0.303731	11	TGTCACCAGGC	TGCCCCCGGGCA	+
69	TFAP2A_DBD_1	0	0.00117847	2.13068	0.303731	11	TGTCACCAGGC	TGCCCCCGGGCA	+
69	MA0810.1	0	0.00117847	2.13068	0.303731	11	TGTCACCAGGC	TGCCCCCGGGCA	+
69	MEIS3_DBD_2	0	0.00126399	2.28529	0.303731	11	TGTCACCAGGC	TGACACCTGTCA	-
69	PKNOX2_DBD	0	0.00126399	2.28529	0.303731	11	TGTCACCAGGC	TGACACCTGTCA	-
69	MA0783.1	0	0.00126399	2.28529	0.303731	11	TGTCACCAGGC	TGACACCTGTCA	-
69	MA0119.1	0	0.00130304	2.35589	0.303731	11	TGTCACCAGGC	TGGCACCATGCCAA	+
69	Pknox2_DBD	0	0.00135562	2.45096	0.303731	11	TGTCACCAGGC	TGACACCTGTCA	-
69	Meis2_DBD_2	0	0.00155932	2.81925	0.328819	11	TGTCACCAGGC	TGACACCTGTCA	-
69	MA0480.1	0	0.00172282	3.11485	0.343113	11	TGTCACCAGGC	TGTAAACAGGA	-
69	Meis3_DBD_2	0	0.00192259	3.47605	0.362748	11	TGTCACCAGGC	TGACACCTGTCA	-
69	PKNOX1_DBD	0	0.00220686	3.99	0.376726	11	TGTCACCAGGC	TGACACCTGTCA	-
69	MA0782.1	0	0.00220686	3.99	0.376726	11	TGTCACCAGGC	TGACACCTGTCA	-
69	MA0093.2	0	0.00293786	5.31164	0.463059	11	TGTCACCAGGC	GGTCACGTGGC	-
69	ARNTL_DBD	-1	0.00319757	5.78121	0.463059	10	TGTCACCAGGC	GTCACGTGAC	+
69	Tcfap2a_DBD_3	0	0.00355923	6.43508	0.463059	11	TGTCACCAGGC	TGCCCTCAGGGCA	-
69	TFAP2A_DBD_5	0	0.00374597	6.77271	0.463059	11	TGTCACCAGGC	TGCCCTAGGGCA	+
69	TFAP2B_DBD_1	0	0.00374597	6.77271	0.463059	11	TGTCACCAGGC	TGCCCCAGGGCA	+
69	MA0155.1	0	0.00374597	6.77271	0.463059	11	TGTCACCAGGC	TGTCAGGGGGCG	+
69	MA0811.1	0	0.00374597	6.77271	0.463059	11	TGTCACCAGGC	TGCCCCAGGGCA	+
69	TGIF2LX_full	0	0.00399263	7.21868	0.477099	11	TGTCACCAGGC	TGACAGCTGTCA	-
69	TFAP2C_DBD_1	0	0.00452727	8.1853	0.499771	11	TGTCACCAGGC	TGCCCCAGGGCA	+
69	MA0524.2	0	0.00452727	8.1853	0.499771	11	TGTCACCAGGC	TGCCCCAGGGCA	+
69	RARG_DBD_3	2	0.00469463	8.4879	0.499771	11	TGTCACCAGGC	AAGGTCACCAGAGGTCA	+
69	UP00056_2	2	0.00527084	9.52968	0.499771	11	TGTCACCAGGC	TCGGTAACTAGGGTA	-
69	TGIF2_DBD	0	0.00544457	9.84378	0.499771	11	TGTCACCAGGC	TGACAGCTGTCA	-
69	MA0797.1	0	0.00544457	9.84378	0.499771	11	TGTCACCAGGC	TGACAGCTGTCA	-
71	Sox10_DBD_1	1	0.00356898	6.45272	1	11	ACTAATTCTGT	AACAATTTCAGTGTT	+
71	Sox11_DBD	1	0.00432644	7.8222	1	11	ACTAATTCTGT	AACAATTTCAGTGTT	+
71	MA0869.1	1	0.00432644	7.8222	1	11	ACTAATTCTGT	AACAATTTCAGTGTT	+
72	MA0039.3	0	0.000818581	1.47999	1	11	ACTCACCCTTC	CCACACCCTGC	+
72	MA0489.1	3	0.00285245	5.15724	1	11	ACTCACCCTTC	ATGAGTCATCTCCT	-
72	Zfp652_DBD	0	0.00302356	5.4666	1	11	ACTCACCCTTC	ATTAACCCTTTCT	-
72	MA0490.1	3	0.00351142	6.34865	1	8	ACTCACCCTTC	ATGAGTCATCC	-
72	MA0595.1	-1	0.00409191	7.39818	1	10	ACTCACCCTTC	ATCACCCCAC	+
72	MA0478.1	3	0.00477346	8.63042	1	8	ACTCACCCTTC	ATGAGTCATCC	-
72	UP00002_1	4	0.00482765	8.7284	1	11	ACTCACCCTTC	GGTCCCGCCCCCTTCTC	+
72	TBX15_DBD_2	-2	0.00507673	9.17873	1	8	ACTCACCCTTC	TCACACCT	-
72	TBX1_DBD_3	-2	0.00507673	9.17873	1	8	ACTCACCCTTC	TCACACCT	-
72	MA0803.1	-2	0.00507673	9.17873	1	8	ACTCACCCTTC	TCACACCT	-
72	MA0805.1	-2	0.00507673	9.17873	1	8	ACTCACCCTTC	TCACACCT	-
72	UP00068_1	5	0.00551686	9.97448	1	11	ACTCACCCTTC	AATTTTCACACCTTTTA	-
73	NFIX_full_1	1	0.000856771	1.54904	1	11	AGTCACCGCGC	TTGGCACCGTGCCAA	-
73	NFIA_full_1	1	0.00105242	1.90277	1	11	AGTCACCGCGC	TTGGCACCGTGCCAA	-
73	MA0119.1	0	0.00258451	4.67279	1	11	AGTCACCGCGC	TGGCACCATGCCAA	+
73	UP00065_2	0	0.00314417	5.68466	1	11	AGTCACCGCGC	ACGCACTGCGCGGC	-
73	NFIB_full	1	0.00400727	7.24515	1	11	AGTCACCGCGC	TTGGCACAGTGCCAG	+
73	MA0066.1	4	0.00433142	7.83121	1	11	AGTCACCGCGC	AGTAGGTCACCGTGACCTAC	-
74	ZIC1_full	1	4.73212e-05	0.0855567	0.0539262	11	ACCCCCTCCTG	GACCCCCCGCTGTG	+
74	MA0696.1	1	4.73212e-05	0.0855567	0.0539262	11	ACCCCCTCCTG	GACCCCCCGCTGTG	+
74	ZIC3_full	1	7.47514e-05	0.135151	0.0539262	11	ACCCCCTCCTG	GACCCCCCGCTGCGC	+
74	Zic3_DBD	1	7.47514e-05	0.135151	0.0539262	11	ACCCCCTCCTG	GACCCCCCGCTGTGC	+
74	MA0697.1	1	7.47514e-05	0.135151	0.0539262	11	ACCCCCTCCTG	GACCCCCCGCTGCGC	+
74	ZIC4_DBD	1	0.000146245	0.26441	0.0753585	11	ACCCCCTCCTG	GACCCCCCGCTGTGC	+
74	MA0751.1	1	0.000146245	0.26441	0.0753585	11	ACCCCCTCCTG	GACCCCCCGCTGTGC	+
74	MA0528.1	6	0.000199941	0.361493	0.0901492	11	ACCCCCTCCTG	TCCTCCTCCCCCTCCTCCTCC	-
74	UP00002_1	6	0.000327367	0.59188	0.131203	11	ACCCCCTCCTG	GGTCCCGCCCCCTTCTC	+
74	MA0057.1	1	0.000488612	0.88341	0.176244	9	ACCCCCTCCTG	TTCCCCCTAC	-
74	ZNF740_full	-1	0.00083348	1.50693	0.273308	10	ACCCCCTCCTG	CCCCCCCCAC	+
74	UP00021_1	0	0.00119418	2.15907	0.30751	11	ACCCCCTCCTG	TCCCCCCCCCCCCCC	+
74	UP00057_1	0	0.00119418	2.15907	0.30751	11	ACCCCCTCCTG	ACCCCCCCGGGGGGG	-
74	MA1102.1	3	0.00131439	2.37641	0.30751	11	ACCCCCTCCTG	GGTGCCCCCTGGTG	-
74	MA0039.3	2	0.00134312	2.42837	0.30751	9	ACCCCCTCCTG	CCACACCCTGC	+
74	ZNF740_DBD	-1	0.0014493	2.62033	0.30751	10	ACCCCCTCCTG	CCCCCCCCAC	+
74	MA0753.1	-1	0.0014493	2.62033	0.30751	10	ACCCCCTCCTG	CCCCCCCCAC	+
74	MA0079.3	-1	0.00165213	2.98706	0.331072	10	ACCCCCTCCTG	GCCCCGCCCCC	+
74	UP00006_1	0	0.00181456	3.28073	0.344484	11	ACCCCCTCCTG	ACCCCCCCGGGGGGG	-
74	MA0076.2	-1	0.00215771	3.90114	0.389147	10	ACCCCCTCCTG	CCACTTCCGGC	+
74	Zfp740_DBD	-1	0.00232346	4.20082	0.399086	10	ACCCCCTCCTG	CCCCCCCCAC	+
74	MA0516.1	2	0.00313334	5.66508	0.49945	11	ACCCCCTCCTG	GCCCCGCCCCCTCCC	+
74	UP00022_1	5	0.00318471	5.75795	0.49945	11	ACCCCCTCCTG	CCCCCCCCCCCACTTG	+
74	UP00102_1	-1	0.00343296	6.2068	0.515951	10	ACCCCCTCCTG	CCCCCCCGGGGGTG	-
74	UP00043_2	0	0.00416746	7.53476	0.601287	11	ACCCCCTCCTG	ATCCCCGCCCCTAAAA	+
74	UP00099_2	3	0.00445436	8.05349	0.617963	11	ACCCCCTCCTG	CTATCCCCGCCCTATT	+
74	UP00007_2	4	0.00475933	8.60486	0.635817	11	ACCCCCTCCTG	CCAGTCCCACTCCGCA	-
74	SCRT1_DBD	1	0.00531989	9.61835	0.66169	11	ACCCCCTCCTG	AACCACCTGTTGCTC	-
74	MA0743.1	1	0.00531989	9.61835	0.66169	11	ACCCCCTCCTG	AACCACCTGTTGCTC	-
76	ETS1_full_2	6	0.000723459	1.30801	0.946109	11	TGTAATTCCAG	GCCGGATGTACTTCCGGT	+
76	UP00075_2	5	0.000827209	1.49559	0.946109	10	TGTAATTCCAG	TTGAATGAAATTCGA	+
76	Meox2_DBD	-1	0.00151754	2.74372	0.946109	8	TGTAATTCCAG	GTAATTAC	-
76	ESRRA_DBD_2	2	0.00189841	3.43232	0.946109	11	TGTAATTCCAG	AAGGTCATTCAAGGTCA	+
76	MA1121.1	0	0.00202809	3.66678	0.946109	11	TGTAATTCCAG	TCACATTCCAGCC	+
76	ESRRA_DBD_5	2	0.00291218	5.26522	0.946109	11	TGTAATTCCAG	AAGGTCATTCAAGGTCA	+
77	UP00081_2	2	0.000269839	0.487869	0.975737	11	ACCAACTCCTG	CGACCAACTGCCGTG	+
77	MA1100.1	1	0.00100779	1.82208	1	11	ACCAACTCCTG	CGCCAGCTGCTGC	-
77	UP00092_2	2	0.00214888	3.88517	1	11	ACCAACTCCTG	CGACCAACTGCCATGC	+
77	SCRT1_DBD	1	0.00475489	8.59685	1	11	ACCAACTCCTG	AACCACCTGTTGCTC	-
77	MA0743.1	1	0.00475489	8.59685	1	11	ACCAACTCCTG	AACCACCTGTTGCTC	-
78	MA0258.2	1	7.0744e-05	0.127905	0.25425	11	GGTCACCCAGC	AGGTCACCCTGACCT	+
78	MA1114.1	5	0.000522781	0.945187	0.616458	11	GGTCACCCAGC	CCGCCTGTCACTCACCC	-
78	RARG_DBD_2	2	0.000878558	1.58843	0.616458	11	GGTCACCCAGC	AAGGTCAACTAAAGGTCA	+
78	UP00098_2	6	0.000881218	1.59324	0.616458	11	GGTCACCCAGC	CTTTGTGGTAACCAAGCGTCAGT	-
78	Rara_DBD_2	1	0.00125279	2.26504	0.616458	11	GGTCACCCAGC	AGGTCACTCAAAGGTCA	+
78	MA1101.1	0	0.00145515	2.6309	0.616458	11	GGTCACCCAGC	GATGACTCAGCAAT	+
78	MA0477.1	0	0.00160117	2.89492	0.616458	11	GGTCACCCAGC	GGTGACTCATG	+
78	MA0591.1	2	0.00258821	4.67948	0.616458	11	GGTCACCCAGC	AGGATGACTCAGCAC	+
78	MA0159.1	1	0.00269567	4.87376	0.616458	11	GGTCACCCAGC	AGGTCACGGAGAGGTCA	+
78	Rarb_DBD_3	1	0.00283002	5.11667	0.616458	11	GGTCACCCAGC	AGGTCAACTAAAGGTCA	+
78	MA0858.1	1	0.00283002	5.11667	0.616458	11	GGTCACCCAGC	AGGTCAACTAAAGGTCA	+
78	MAFF_DBD	2	0.00299151	5.40865	0.616458	11	GGTCACCCAGC	TTGCTGACTCAGCAA	+
78	RARA_DBD_3	1	0.00311888	5.63894	0.616458	11	GGTCACCCAGC	AGGTCATGCAAAGGTCA	+
78	MA0730.1	1	0.00311888	5.63894	0.616458	11	GGTCACCCAGC	AGGTCATGCAAAGGTCA	+
78	UP00009_2	2	0.0031612	5.71545	0.616458	11	GGTCACCCAGC	TACGTGACCCGGCGCG	-
78	MA0093.2	0	0.00333568	6.03092	0.616458	11	GGTCACCCAGC	GGTCACGTGGC	-
78	MAFK_full_2	2	0.0034472	6.23254	0.616458	11	GGTCACCCAGC	TCGCTGACTCAGCAT	-
78	MA0066.1	4	0.00352688	6.3766	0.616458	11	GGTCACCCAGC	AGTAGGTCACCGTGACCTAC	-
78	RARG_DBD_3	2	0.00378201	6.83787	0.616458	11	GGTCACCCAGC	AAGGTCACCAGAGGTCA	+
78	MA0496.2	4	0.00389002	7.03316	0.616458	11	GGTCACCCAGC	ATTTGCTGACTCAGCAATT	-
78	MA0495.2	5	0.00403541	7.29601	0.616458	11	GGTCACCCAGC	AATTTGCTGACTCAGCAAATT	-
78	Rarb_DBD_2	3	0.00489224	8.84518	0.616458	11	GGTCACCCAGC	AAAGGTCACCAGAGGTCA	+
78	MA0491.1	0	0.00512945	9.27404	0.616458	11	GGTCACCCAGC	GGTGACTCATC	+
80	UP00118_1	0	0.000383813	0.693933	1	11	AGATATTACTG	AGTTATTAATGAGGTC	+
80	UP00206_1	2	0.00248676	4.49607	1	11	AGATATTACTG	GTAGTAATTAATGCAA	+
80	UP00074_2	3	0.00546339	9.87781	1	11	AGATATTACTG	GCAAAACATTACTA	+
81	TBX15_DBD_1	7	0.000467014	0.844361	0.761923	11	AATTTCTCAGC	AGGTGTGAATTTCACACCT	-
81	TBX20_DBD_2	7	0.000734444	1.32787	0.761923	11	AATTTCTCAGC	AGGTGTGAATTTCACACCT	-
81	TBX1_DBD_2	7	0.000825127	1.49183	0.761923	11	AATTTCTCAGC	AGGTGTGAATTTCACACCT	+
81	MGA_DBD_3	7	0.00116398	2.10448	0.761923	11	AATTTCTCAGC	GGTGTGAAATTTCACACC	-
81	TBX5_DBD_2	8	0.00135907	2.4572	0.761923	11	AATTTCTCAGC	AGGTGTGAAATTTCACACCT	-
81	TBX2_full_1	7	0.00168567	3.04769	0.761923	11	AATTTCTCAGC	GGTGTGAAATTTCACACC	-
81	MA0150.2	3	0.0029308	5.29889	0.85195	11	AATTTCTCAGC	CAGCATGACTCAGCA	+
81	EOMES_DBD_1	0	0.00300311	5.42962	0.85195	11	AATTTCTCAGC	ATTTTCACACCTT	-
81	MA0800.1	0	0.00300311	5.42962	0.85195	11	AATTTCTCAGC	ATTTTCACACCTT	-
81	MA0520.1	-1	0.00306287	5.53768	0.85195	10	AATTTCTCAGC	ATTTCTCAGGAAATG	-
81	TBX4_DBD_2	8	0.00368333	6.65945	0.887927	11	AATTTCTCAGC	AGGTGTGAAATTTCACACCT	-
81	UP00068_1	1	0.00537511	9.71821	1	11	AATTTCTCAGC	AATTTTCACACCTTTTA	-
81	UP00032_1	3	0.00546852	9.88708	1	11	AATTTCTCAGC	CTTTATTTCTTATCTCTAAAAA	-
82	MA0750.2	-1	0.000422972	0.764733	0.637471	10	TCCCACTTCGG	GCCACTTCCGGGC	-
82	UP00007_2	4	0.000539993	0.976308	0.637471	11	TCCCACTTCGG	CCAGTCCCACTCCGCA	-
82	MA0062.2	-1	0.000835421	1.51044	0.637471	10	TCCCACTTCGG	GCCACTTCCGG	-
82	MA0076.2	-2	0.00120692	2.18211	0.637471	9	TCCCACTTCGG	CCACTTCCGGC	+
82	NKX2-8_DBD	-2	0.00142489	2.5762	0.637471	9	TCCCACTTCGG	CCACTTGAG	+
82	MA0163.1	-1	0.00260052	4.70175	0.637471	10	TCCCACTTCGG	CCCCCTTGGGCCCC	-
82	NKX2-8_full	-2	0.00260768	4.71468	0.637471	9	TCCCACTTCGG	CCACTTGAA	+
82	MA0673.1	-2	0.00260768	4.71468	0.637471	9	TCCCACTTCGG	CCACTTGAA	+
82	EN2_full	-1	0.00351321	6.35188	0.637471	10	TCCCACTTCGG	CCCAATTAGC	+
82	MA0642.1	-1	0.00351321	6.35188	0.637471	10	TCCCACTTCGG	CCCAATTAGC	+
82	Creb3l2_DBD_2	0	0.00428098	7.74001	0.637471	11	TCCCACTTCGG	TGCCACGTGGCA	+
82	ETV6_full_1	3	0.00438246	7.92348	0.637471	11	TCCCACTTCGG	CACTTCCGCTTCCGG	-
82	CREB3L1_DBD_4	1	0.00480602	8.68929	0.637471	11	TCCCACTTCGG	ATGCCACGTCATCA	+
82	CREB3L1_full_1	0	0.00487105	8.80686	0.637471	11	TCCCACTTCGG	TGCCACGTGGCA	+
82	ELK1_DBD_2	-3	0.0049938	9.02878	0.637471	8	TCCCACTTCGG	CACTTCCGGT	-
82	MA0028.2	-3	0.0049938	9.02878	0.637471	8	TCCCACTTCGG	CACTTCCGGT	-
82	CREB3L1_full_2	1	0.00502799	9.0906	0.637471	11	TCCCACTTCGG	ATGCCACGTCATCA	+
82	CREB3L1_DBD_3	0	0.00530323	9.58824	0.637471	11	TCCCACTTCGG	TGCCACGTGGCA	+
82	NKX2-3_full	-1	0.00551833	9.97715	0.637471	10	TCCCACTTCGG	ACCACTTGAA	+
82	MA0672.1	-1	0.00551833	9.97715	0.637471	10	TCCCACTTCGG	ACCACTTGAA	+
83	SOX7_full_3	6	5.76836e-05	0.104292	0.208357	11	TGATATTCATC	CATGACTGAAATTCATC	-
83	Sox17_DBD_2	5	0.000322431	0.582956	0.375944	10	TGATATTCATC	ATGAATGAAATTCAT	-
83	SOX15_full_3	5	0.000593323	1.07273	0.375944	10	TGATATTCATC	ATGAATGTTATTCAT	-
83	Sox3_DBD_3	6	0.000752456	1.36044	0.375944	11	TGATATTCATC	CATGAATACCATTCATC	-
83	SOX2_DBD_2	5	0.000752662	1.36081	0.375944	10	TGATATTCATC	ATGAATAACATTCAT	-
83	SOX8_DBD_2	3	0.000775809	1.40266	0.375944	10	TGATATTCATC	GACTGCAATTCAT	-
83	SOX18_full_3	5	0.00121431	2.19547	0.375944	10	TGATATTCATC	ATGAATGGAATTCAT	-
83	SOX2_full_3	5	0.00121431	2.19547	0.375944	10	TGATATTCATC	ATGAATGTTATTCAT	-
83	SOX14_DBD_2	5	0.00131262	2.37323	0.375944	10	TGATATTCATC	ATGAATGTTATTCAT	-
83	Sox10_DBD_3	5	0.00141765	2.56311	0.375944	10	TGATATTCATC	ATGACTGCAATTCAT	-
83	Sox1_DBD_2	5	0.00141765	2.56311	0.375944	10	TGATATTCATC	ATGAATGTTATTCAT	-
83	SOX9_full_6	6	0.00178535	3.22791	0.375944	11	TGATATTCATC	AATGACTGCAATTCATT	-
83	SOX8_full_2	3	0.00187344	3.38719	0.375944	10	TGATATTCATC	GACTGCAATTCAT	-
83	SOX2_DBD_3	6	0.00259099	4.68451	0.466135	11	TGATATTCATC	CATCAATAACATTGATC	-
83	SOX10_full_4	5	0.00271004	4.89976	0.466135	10	TGATATTCATC	ATGACTGCAATTCAT	-
83	Sox3_DBD_2	6	0.00298649	5.39958	0.490336	11	TGATATTCATC	AATCAATAACATTGATC	-
83	UP00014_2	2	0.00541497	9.79027	0.824794	11	TGATATTCATC	GACCACATTCATACAAT	+
84	NFATC1_full_1	5	0.00196189	3.54709	1	11	AAATATTCTTC	AGGGAAAATAATTTTCCATT	-
84	UP00096_1	1	0.00222363	4.02033	1	11	AAATATTCTTC	AAATTATTGTTCTTAA	-
85	Sox10_DBD_1	5	0.00223073	4.03316	1	10	TGAAATTCTGA	AACACTGAAATTGTT	-
85	Sox11_DBD	5	0.00260195	4.70432	1	10	TGAAATTCTGA	AACACTGAAATTGTT	-
85	MA0869.1	5	0.00260195	4.70432	1	10	TGAAATTCTGA	AACACTGAAATTGTT	-
85	TBX15_DBD_1	5	0.00275404	4.97931	1	11	TGAAATTCTGA	AGGTGTGAAATTCACACCT	+
85	TBX1_DBD_2	5	0.00374023	6.76234	1	11	TGAAATTCTGA	AGGTGTGAAATTCACACCT	-
85	SOX8_DBD_2	3	0.00413727	7.48019	1	10	TGAAATTCTGA	GACTGCAATTCAT	-
85	TBX20_DBD_2	5	0.00434852	7.86212	1	11	TGAAATTCTGA	AGGTGTGAAATTCACACCT	+
85	SOX18_full_1	5	0.00496232	8.97187	1	10	TGAAATTCTGA	AACAATGAAATTGTT	-
85	SOX18_full_3	5	0.00530434	9.59024	1	10	TGAAATTCTGA	ATGAATGGAATTCAT	-
86	UP00095_2	6	0.00135523	2.45026	1	11	ACTCCTTCCAC	TACGAGACTCCTCTAAC	+
86	UP00050_2	1	0.00146183	2.64299	1	11	ACTCCTTCCAC	ACCGCCTTCCACGTGTAACGACA	-
86	SPDEF_DBD_3	4	0.00478936	8.65917	1	11	ACTCCTTCCAC	GTATACTTCTTACTGC	-
87	MA0081.1	-5	0.00138522	2.50448	1	6	AGTCCTTCCTC	TTCCTCT	-
88	MA0079.3	-1	0.000492744	0.890881	0.852346	10	ACCCCTTCCCC	GCCCCGCCCCC	+
88	UP00021_1	0	0.000553484	1.0007	0.852346	11	ACCCCTTCCCC	TCCCCCCCCCCCCCC	+
88	SP1_DBD	0	0.000720835	1.30327	0.852346	11	ACCCCTTCCCC	ACCCCGCCCCC	+
88	UP00002_1	7	0.0014241	2.57477	0.852346	10	ACCCCTTCCCC	GGTCCCGCCCCCTTCTC	+
88	MA0599.1	-1	0.00148093	2.67751	0.852346	10	ACCCCTTCCCC	GCCCCGCCCC	+
88	MA0528.1	6	0.00174085	3.14746	0.852346	11	ACCCCTTCCCC	TCCTCCTCCCCCTCCTCCTCC	-
88	UP00043_2	0	0.00190027	3.43569	0.852346	11	ACCCCTTCCCC	ATCCCCGCCCCTAAAA	+
88	ETV6_full_2	-2	0.00224746	4.06341	0.852346	9	ACCCCTTCCCC	CACTTCCGCT	-
88	MA0645.1	-2	0.00224746	4.06341	0.852346	9	ACCCCTTCCCC	CACTTCCGCT	-
88	MA0076.2	-1	0.00286298	5.17628	0.852346	10	ACCCCTTCCCC	CCACTTCCGGC	+
88	UP00082_2	1	0.00329427	5.95603	0.852346	11	ACCCCTTCCCC	GAGCCCTTGTCCCTTG	+
88	MA0516.1	5	0.00370394	6.69672	0.852346	10	ACCCCTTCCCC	GCCCCGCCCCCTCCC	+
88	ZNF740_DBD	-1	0.00396851	7.17506	0.852346	10	ACCCCTTCCCC	CCCCCCCCAC	+
88	MA0753.1	-1	0.00396851	7.17506	0.852346	10	ACCCCTTCCCC	CCCCCCCCAC	+
88	ZNF740_full	-1	0.00456537	8.25418	0.852346	10	ACCCCTTCCCC	CCCCCCCCAC	+
88	TBX20_full_2	2	0.00491533	8.88692	0.852346	11	ACCCCTTCCCC	TCACACCTTCACACCT	-
88	TBX20_DBD_1	2	0.00524648	9.48564	0.852346	11	ACCCCTTCCCC	TCACACCTTCACACCT	-
88	UP00036_1	5	0.00524648	9.48564	0.852346	11	ACCCCTTCCCC	CGGACACCTGTTCTTC	-
89	UP00088_2	6	0.00166828	3.01625	1	11	AGCCTCCCAGC	AAGGGGTACCCCCCAGC	-
89	GLIS2_DBD	-1	0.00218873	3.95723	1	10	AGCCTCCCAGC	GACCCCCCGCGAAG	+
89	MA0736.1	-1	0.00218873	3.95723	1	10	AGCCTCCCAGC	GACCCCCCGCGAAG	+
89	ZIC3_full	-1	0.00261989	4.73677	1	10	AGCCTCCCAGC	GACCCCCCGCTGCGC	+
89	MA0697.1	-1	0.00261989	4.73677	1	10	AGCCTCCCAGC	GACCCCCCGCTGCGC	+
89	UP00057_2	-2	0.0029919	5.40936	1	9	AGCCTCCCAGC	CCACACAGCAGGAGA	+
89	ZIC1_full	-1	0.00325524	5.88547	1	10	AGCCTCCCAGC	GACCCCCCGCTGTG	+
89	MA0696.1	-1	0.00325524	5.88547	1	10	AGCCTCCCAGC	GACCCCCCGCTGTG	+
89	Zic3_DBD	-1	0.00341325	6.17116	1	10	AGCCTCCCAGC	GACCCCCCGCTGTGC	+
89	ZIC4_DBD	-1	0.00414674	7.4973	1	10	AGCCTCCCAGC	GACCCCCCGCTGTGC	+
89	MA0751.1	-1	0.00414674	7.4973	1	10	AGCCTCCCAGC	GACCCCCCGCTGTGC	+
89	MA0503.1	0	0.00496951	8.98488	1	11	AGCCTCCCAGC	AGCCACTCAAG	+
89	UP00096_2	4	0.00515222	9.31521	1	11	AGCCTCCCAGC	AAATACCCACCCAATAC	-
89	MA0470.1	-2	0.00529484	9.57308	1	9	AGCCTCCCAGC	CCTTCCCGCCC	-
90	UP00021_1	0	0.000554375	1.00231	0.839858	11	ACTGCCTCCCC	TCCCCCCCCCCCCCC	+
90	MA0079.3	-1	0.000675343	1.22102	0.839858	10	ACTGCCTCCCC	GCCCCGCCCCC	+
90	UP00022_1	0	0.000696785	1.25979	0.839858	11	ACTGCCTCCCC	CCCCCCCCCCCACTTG	+
90	MA0516.1	2	0.00104427	1.88803	0.858073	11	ACTGCCTCCCC	GCCCCGCCCCCTCCC	+
90	UP00007_1	0	0.00128789	2.32851	0.858073	11	ACTGCCTCCCC	TCCGCCCCCGCATT	+
90	ZNF740_DBD	-3	0.00213569	3.86133	0.858073	8	ACTGCCTCCCC	CCCCCCCCAC	+
90	ZNF740_full	-3	0.00213569	3.86133	0.858073	8	ACTGCCTCCCC	CCCCCCCCAC	+
90	Zfp740_DBD	-3	0.00213569	3.86133	0.858073	8	ACTGCCTCCCC	CCCCCCCCAC	+
90	MA0753.1	-3	0.00213569	3.86133	0.858073	8	ACTGCCTCCCC	CCCCCCCCAC	+
90	UP00043_2	0	0.00271691	4.91217	0.931595	11	ACTGCCTCCCC	ATCCCCGCCCCTAAAA	+
90	MA0599.1	-1	0.0028415	5.13744	0.931595	10	ACTGCCTCCCC	GCCCCGCCCC	+
90	MA0506.1	-1	0.00309158	5.58957	0.931595	10	ACTGCCTCCCC	GCGCCTGCGCA	+
90	MA0056.1	-6	0.0036147	6.53537	1	5	ACTGCCTCCCC	TCCCCA	-
90	MA0528.1	0	0.00421036	7.61233	1	11	ACTGCCTCCCC	TCCTCCTCCCCCTCCTCCTCC	-
91	Zfp652_DBD	4	0.000548284	0.991297	1	9	ACCCTTTCTGC	ATTAACCCTTTCT	-
92	MA0146.2	-3	0.00143694	2.59799	0.915326	8	AGTCAGGCCTC	CAGGCCTCGGCCCC	-
92	KLF16_DBD	-1	0.00226665	4.0981	0.915326	10	AGTCAGGCCTC	GCCACGCCCCC	+
92	MA0741.1	-1	0.00226665	4.0981	0.915326	10	AGTCAGGCCTC	GCCACGCCCCC	+
92	SP3_DBD	-1	0.00296778	5.36575	0.915326	10	AGTCAGGCCTC	GCCACGCCCCC	+
92	MA0746.1	-1	0.00296778	5.36575	0.915326	10	AGTCAGGCCTC	GCCACGCCCCC	+
92	MA0516.1	-1	0.0048596	8.78616	0.915326	10	AGTCAGGCCTC	GCCCCGCCCCCTCCC	+
92	KLF13_full	1	0.00541836	9.7964	0.915326	11	AGTCAGGCCTC	ATGCCACGCCCCTTTTTG	+
92	MA0657.1	1	0.00541836	9.7964	0.915326	11	AGTCAGGCCTC	ATGCCACGCCCCTTTTTG	+
93	UP00011_2	-1	0.000338041	0.611177	1	10	TATCACTCTGG	ACCACTCTCGGTCAC	+
94	UP00052_1	6	0.00414523	7.49458	1	10	AGTAACTCTGA	ATGTACAGTAGCAAAG	+
95	MA0483.1	1	0.000891858	1.61248	1	10	AATCACTACTC	AAATCACAGCA	+
95	SOX8_full_3	0	0.00173294	3.13316	1	11	AATCACTACTC	AATCACTGCAATTGATT	-
95	UP00267_1	7	0.00236577	4.27732	1	10	AATCACTACTC	GACAATTAATCCCTACA	-
95	SOX9_full_5	0	0.00295407	5.34096	1	11	AATCACTACTC	AATCACTGAAATTGATT	-
95	SOX9_full_2	-1	0.00298565	5.39806	1	10	AATCACTACTC	ATCACTGCACATTGAT	-
95	UP00229_1	7	0.00317305	5.73688	1	10	AATCACTACTC	ATAAATTAATCCCCTCC	-
95	UP00206_1	7	0.00342421	6.19096	1	9	AATCACTACTC	TTGCATTAATTACTAC	-
95	CUX1_DBD_3	1	0.00345091	6.23925	1	9	AATCACTACTC	TAATCGATAA	+
95	MA0754.1	1	0.00345091	6.23925	1	9	AATCACTACTC	TAATCGATAA	+
95	UP00219_2	7	0.00407264	7.36334	1	8	AATCACTACTC	TAATGATGATCACTA	+
95	SOX21_DBD_2	-1	0.00416902	7.53759	1	10	AATCACTACTC	AACACTGCACATTGTT	-
95	UP00164_2	7	0.00472939	8.55074	1	9	AATCACTACTC	TTCCATTAATTACTAC	-
96	MA0627.1	-1	0.00305127	5.5167	1	10	ATCTACTCTGC	TCTAATTTGCATACAA	-
96	UP00179_1	-1	0.00305127	5.5167	1	10	ATCTACTCTGC	TCTAATTTGCATACAA	-
96	UP00191_1	-1	0.00326994	5.91205	1	10	ATCTACTCTGC	TCTAATTTGCATACAA	-
96	UP00052_1	3	0.0037489	6.77801	1	11	ATCTACTCTGC	CTTTGCTACTGTACAT	-
97	NFAT5_DBD	1	0.00135192	2.44427	1	11	AGTCATTTTGC	CTGTAATTTTCCAT	-
97	NFIX_full_4	1	0.00365707	6.61199	1	11	AGTCATTTTGC	TTGGCAATTTGCCAG	-
97	MA0462.1	2	0.00406569	7.35076	1	9	AGTCATTTTGC	TGAGTCATTTC	-
97	MA0150.2	5	0.00437259	7.90564	1	10	AGTCATTTTGC	TGCTGAGTCATGCTG	-
98	UP00021_1	0	2.65889e-05	0.0480728	0.0959607	11	TCCAACCCCCC	TCCCCCCCCCCCCCC	+
98	UP00022_1	0	0.000245076	0.443097	0.442244	11	TCCAACCCCCC	CCCCCCCCCCCACTTG	+
98	PRDM4_full	2	0.00120553	2.1796	0.476029	11	TCCAACCCCCC	TTTCAAGGCCCCC	+
98	ZNF740_DBD	-1	0.00123659	2.23575	0.476029	10	TCCAACCCCCC	CCCCCCCCAC	+
98	MA0753.1	-1	0.00123659	2.23575	0.476029	10	TCCAACCCCCC	CCCCCCCCAC	+
98	UP00002_1	2	0.00126818	2.29287	0.476029	11	TCCAACCCCCC	GGTCCCGCCCCCTTCTC	+
98	MA0516.1	1	0.00138354	2.50143	0.476029	11	TCCAACCCCCC	GCCCCGCCCCCTCCC	+
98	ZNF740_full	-1	0.00143396	2.59259	0.476029	10	TCCAACCCCCC	CCCCCCCCAC	+
98	UP00007_1	0	0.0014566	2.63354	0.476029	11	TCCAACCCCCC	TCCGCCCCCGCATT	+
98	Zfp740_DBD	-3	0.00158164	2.8596	0.476029	8	TCCAACCCCCC	CCCCCCCCAC	+
98	KLF13_full	1	0.00158279	2.86168	0.476029	11	TCCAACCCCCC	ATGCCACGCCCCTTTTTG	+
98	MA0657.1	1	0.00158279	2.86168	0.476029	11	TCCAACCCCCC	ATGCCACGCCCCTTTTTG	+
98	SP3_DBD	-1	0.00198419	3.58741	0.491646	10	TCCAACCCCCC	GCCACGCCCCC	+
98	MA0746.1	-1	0.00198419	3.58741	0.491646	10	TCCAACCCCCC	GCCACGCCCCC	+
98	MA0073.1	6	0.00214907	3.88552	0.491646	11	TCCAACCCCCC	CCCCAAACCACCCCCCCCCC	+
98	UP00024_1	1	0.00217962	3.94075	0.491646	11	TCCAACCCCCC	TATCGACCCCCCACAG	+
98	KLF16_DBD	-1	0.00286635	5.18236	0.553328	10	TCCAACCCCCC	GCCACGCCCCC	+
98	MA0741.1	-1	0.00286635	5.18236	0.553328	10	TCCAACCCCCC	GCCACGCCCCC	+
98	MA0079.3	1	0.00299843	5.42115	0.553328	10	TCCAACCCCCC	GCCCCGCCCCC	+
98	UP00265_1	4	0.00306634	5.54394	0.553328	11	TCCAACCCCCC	GGCAGCTAATCCCCCT	-
98	UP00007_2	4	0.00354572	6.41067	0.581667	11	TCCAACCCCCC	CCAGTCCCACTCCGCA	-
98	UP00099_2	-1	0.00354572	6.41067	0.581667	10	TCCAACCCCCC	CTATCCCCGCCCTATT	+
98	MA1107.1	2	0.00385036	6.96146	0.60418	11	TCCAACCCCCC	GGCCACACCCACC	+
98	UP00160_1	4	0.00447262	8.0865	0.647105	11	TCCAACCCCCC	ATAGTTAATCCCCCTCA	-
98	MA0039.3	0	0.00448252	8.1044	0.647105	11	TCCAACCCCCC	CCACACCCTGC	+
98	SP1_DBD	1	0.00535235	9.67705	0.673182	10	TCCAACCCCCC	ACCCCGCCCCC	+
98	GLIS1_DBD	-2	0.00541301	9.78672	0.673182	9	TCCAACCCCCC	AGACCCCCCACGAAGC	+
98	MA0735.1	-2	0.00541301	9.78672	0.673182	9	TCCAACCCCCC	AGACCCCCCACGAAGC	+
99	MA0503.1	0	0.000244181	0.441479	0.882958	11	AGCCACTCTAC	AGCCACTCAAG	+
99	UP00165_1	2	0.00088353	1.59742	1	11	AGCCACTCTAC	TAAGCCACTTGAAATT	+
99	UP00107_1	2	0.000950939	1.7193	1	11	AGCCACTCTAC	TAAGCCACTTGAAATT	+
99	UP00147_1	2	0.00126719	2.29109	1	11	AGCCACTCTAC	TAAGCCACTTAACATT	+
99	UP00017_1	3	0.00220766	3.99144	1	11	AGCCACTCTAC	CTTAACCACTTAAGGAT	+
99	UP00035_1	4	0.00304947	5.51345	1	11	AGCCACTCTAC	ACTATGCCAACCTACC	+
99	UP00052_1	3	0.00419495	7.58447	1	11	AGCCACTCTAC	CTTTGCTACTGTACAT	-
100	MAFF_DBD	2	0.000371102	0.670953	0.389838	11	TCGGAGTCCGC	TTGCTGAGTCAGCAA	-
100	MAFK_full_2	2	0.000577931	1.0449	0.389838	11	TCGGAGTCCGC	ATGCTGAGTCAGCGA	+
100	MA0496.2	4	0.000754719	1.36453	0.389838	11	TCGGAGTCCGC	AATTGCTGAGTCAGCAAAT	+
100	MA0495.2	5	0.000863612	1.56141	0.389838	11	TCGGAGTCCGC	AATTTGCTGAGTCAGCAAATT	+
100	Mafb_DBD_2	3	0.000971755	1.75693	0.389838	11	TCGGAGTCCGC	TGTGCTGAGTCAGCATT	+
100	MAFG_full	5	0.00107474	1.94313	0.389838	11	TCGGAGTCCGC	AAATTGCTGAGTCAGCATATT	+
100	MA0659.1	5	0.00107474	1.94313	0.389838	11	TCGGAGTCCGC	AAATTGCTGAGTCAGCATATT	+
100	MAFK_DBD_2	5	0.00113438	2.05096	0.389838	11	TCGGAGTCCGC	AAAATGCTGAGTCAGCATTTT	-
100	HINFP1_full_3	8	0.00159352	2.88109	0.407425	11	TCGGAGTCCGC	GCGGACGTTCAACGTCCGC	+
100	UP00045_1	0	0.00180674	3.26659	0.407425	11	TCGGAGTCCGC	GCTAAGTCAGCAAATTT	-
100	MA1101.1	3	0.00220544	3.98743	0.441711	11	TCGGAGTCCGC	ATTGCTGAGTCATC	-
100	ZBTB7A_DBD	0	0.00233627	4.22398	0.441711	11	TCGGAGTCCGC	TCGGTGGTCGCC	-
100	HINFP1_full_1	-1	0.00257091	4.6482	0.441711	10	TCGGAGTCCGC	CAACGTCCGCGG	+
100	MA0131.2	-1	0.00257091	4.6482	0.441711	10	TCGGAGTCCGC	CAACGTCCGCGG	+
100	HNF4A_DBD_2	4	0.00377335	6.82221	0.59193	11	TCGGAGTCCGC	GGGGTCAAAGTCCATT	+
100	ZBTB7C_full	1	0.00450592	8.14671	0.62529	11	TCGGAGTCCGC	TTCGGTGGTCGC	-
100	MA0695.1	1	0.00450592	8.14671	0.62529	11	TCGGAGTCCGC	TTCGGTGGTCGC	-
100	ZBTB7B_full	1	0.00516612	9.34035	0.665699	11	TCGGAGTCCGC	TTCGGTGGTCGC	-
100	MA0694.1	1	0.00516612	9.34035	0.665699	11	TCGGAGTCCGC	TTCGGTGGTCGC	-
